# Supplementary material for: Primary Angle Closure and Sequence Variants within MicroRNA Binding Sites of Genes Involved in Eye Development
Source: PLoS One. 2016 Nov 8;11(11):e0166055. doi: 10.1371/journal.pone.0166055 (PMC5100968; doi:10.1371/journal.pone.0166055)
Supplement: S1 File — (XLS) [file pone.0166055.s001.xls]

## Sheet: Sheet1
ID	name	glaucoma	COL11A1 rs9659030	PCMTD1 rs6768	ZNRF3 rs7290117	ZNRF3 rs3178915	ZNRF3 rs4823006	ZNRF3 rs2179129	ALPPL2 rs1009934	MTHFR rs1537514	COL11A1 rs1031820
1020	孙楚英	2	T_T	T_C	C_C	A_A	A_A	A_A	C_C	G_G	G_G
1024	崔秀珍	2	T_T	T_T	C_C	A_A	A_A	A_A	C_C	G_G	G_A
1025	宋炳梅	1	T_C	T_T	C_C	G_A	G_A	A_G	C_G	G_G	G_G
1044	张秀芹	2	T_T	C_C	C_T	G_G	G_A	A_G	C_C	G_G	G_G
1048	顾明珍	2	T_C	T_C	C_C	G_G	G_G	G_G	C_G	G_C	G_G
1057	吕发生	1	T_T	T_T	C_C	G_A	G_A	A_G	C_C	G_G	G_G
1071	王兴华	2	T_T	C_C	C_C	A_A	A_A	A_A	C_C	G_G	G_G
1072	朱国云	2	T_T	T_C	C_C	G_G	G_G	A_G	C_C	G_G	G_G
1076	朱宝庆	2	T_C	T_T	C_T	G_A	G_A	A_G	C_C	G_C	G_G
1081	孙井良	2	T_C	T_T	C_C	G_A	G_A	A_G	G_G	G_G	G_G
1083	崔开梅	1	T_T	T_T	C_C	A_A	A_A	A_A	C_C	G_G	G_A
1121	孔凡东	2	T_C	T_T	C_T	G_A	A_A	A_A	C_C	G_G	G_G
1122	周学凤	2	T_T	T_T	C_C	G_A	G_A	A_G	C_C	G_G	G_G
1130	殷如珍	2	T_T	T_C	C_C	G_G	G_G	A_A	C_G	G_G	G_G
1133	单怀兰	1	C_C	T_T	C_C	A_A	A_A	A_A	C_C	G_G	G_G
1136	王女银	1	T_T	T_T	C_C	G_A	G_A	A_G	C_G	G_G	G_G
1142	曹亚正	2	T_T	T_C	C_C		G_A		C_C		G_G
1158	孙连成	2	T_C	T_T	C_C	G_G	G_G	G_G	C_G	G_G	G_G
1166	马兴梅	2	T_T	T_T	C_T	G_A	G_A	A_G	C_C	G_C	G_A
1168	邵茂安	2	T_T	T_C	C_C	G_A	G_A	A_G	C_C	G_G	G_G
1169	陈素梅	1	T_T	T_C	C_C	G_G	G_G	G_G	C_G	G_G	G_G
1171	冯其寿	2	T_T	T_C	C_C	G_A	G_A	A_G	C_C	G_C	G_G
1173	蔡以生	1	T_T	T_C	C_C	A_A	A_A	A_A	C_C	G_G	G_G
1174	盛如梅	2	T_C	T_T	C_C	A_A	A_A	A_A	C_G	G_G	G_G
1175	周萍	2	C_C	T_C	C_C	G_A	G_A	A_G	C_C	G_G	G_G
1177	邵文兰	1	T_C	T_C	C_C	G_A	G_A	A_G	C_C	G_G	G_G
2030	丁士玉	1	C_C	C_C	C_T	G_G	G_A	A_G	C_G	G_G	G_G
2045	张太梅	1	T_C	T_T	C_C	G_A	G_A	A_G	C_C	G_G	G_G
2055	刘成专	1	T_T	T_T	C_C	G_A	G_A	A_G	C_G	G_C	G_G
2067	王仲清	1	T_T	T_T	C_C	G_G	G_G	G_G	C_C	G_G	G_G
2068	王仲前	2	T_T	T_T	C_C	G_A	G_A	A_G	C_C	G_G	G_A
2070	王仲怀	2	T_C	T_C	C_C	G_G	G_G	A_G	C_G	G_G	G_G
2071	周达梅	1	T_T	T_C	C_C	G_G	G_G	G_G	C_C	G_C	G_G
2080	孙俊清	2	T_C	T_T	C_C	G_A	G_A	A_G	C_G	G_C	G_A
2082	季友凤	2	T_C	T_T	C_C	G_G	G_G	G_G	C_C	G_G	G_G
2098	孔玉梅	1	T_C	T_T	C_C	G_A	G_A	A_G	C_C	G_G	G_G
2102	王文友	2	T_C	T_T	C_T	G_G	G_A	A_G	C_G	G_G	G_G
2104	王文龙	2	T_T	T_T	C_C	A_A	A_A	A_A	C_G	G_G	G_G
2105	魏凤英	1	T_C	T_T	C_C	G_A	G_A	A_G	C_G	G_G	G_G
2108	赵凤梅	2	T_T	T_T	C_C	A_A	A_A	A_A	G_G	G_C	G_G
2134	夏仲芳	2	T_T	T_T	C_C	G_A	G_A	A_G	C_C	G_G	G_G
2136	梁英	2	T_T	T_T	C_C	G_A	G_A	A_G	C_G	G_G	G_G
2141	刘青	2	C_C	T_T	C_C	G_G	G_G	G_G	C_C	G_G	G_G
2146	孙从珍	1	T_C	T_T	C_C	G_G	G_G	G_G	C_C	G_G	G_A
2155	王克善	2	T_T	T_C	C_C	G_G	G_G	A_G	C_C	G_G	G_G
2162	王仲海	2	T_T	T_T	C_C	G_G	G_G	G_G	C_G	G_C	G_A
2166	王秀明	2	T_T	T_T	C_T	G_G	G_A	A_G	C_C	G_G	G_G
2170	王兴华	2	C_C	T_C	C_C	G_G	G_G	G_G	C_G	G_G	G_G
2180	计成娣	2	T_C	T_T	C_C	G_A	G_A	A_G	C_C	G_G	G_G
2185	金德全	2	T_T	T_C	C_T	G_G	G_A	A_G	C_C	G_G	G_G
2188	王仲荣	2	T_T	T_C	C_C	G_A	G_A	A_G	C_C	G_G	G_G
2193	朱秀娥	1	T_T	T_T	C_C	G_G	G_G	G_G	G_G	G_G	G_G
2197	王兴尧	2	T_C	T_T	C_C	G_G	G_G	G_G	C_G	G_G	G_G
2203	孙桂芳	1	T_C	T_C	C_C	G_A	G_A	A_G	C_C	G_G	G_G
2212	崔芹	2	T_C	T_C	C_C	A_A	A_A	A_A	C_C	G_G	G_G
2215	王文塔	2	T_T	T_T	C_T	G_G	G_A	A_G	C_C	G_G	G_G
2243	周学罗	1	T_T	T_C
2251	周立芹	2	C_C	T_T	C_C	G_A	G_A	A_G	C_C	G_G	G_G
2416	冯玉珍	2	T_T	T_C	C_C	A_A	A_A	A_A	C_C	G_G	G_A
2424	周德珍	2	T_T	T_T	C_C	G_A	G_A	A_G	C_C	G_C	G_A
3002	周祝青	2	T_T	T_C	C_C	G_G	G_G	G_G	C_C	G_G	G_G
3006	薛为常	2	T_T	T_T	C_C	G_A	G_A	A_G	C_C	G_C	G_G
3070	丁月连	2	T_T	T_T	C_C	A_A	A_A	A_A	G_G	G_G	G_G
3082	水成连	2	T_T	T_C	C_C	G_A	G_A	A_A	C_G	G_G	G_G
3083	姜庆兰	2	T_T	T_T	C_C	G_A	G_A	A_G	C_G	G_C	G_A
3085	王超	2	T_T	C_C	C_C	G_A	G_A	A_A	C_C	G_G	G_G
3088	高花兰	2	T_T	T_C	C_C	G_G	G_G	G_G	C_C	G_C	G_G
3090	任秀方	2	T_C	C_C	C_C	A_A	A_A	A_A	C_C	G_C	G_G
3092	李秀兰	2	T_T	T_C	C_C	G_G	G_G	A_G	C_C	G_C	G_G
3096	张巧云	2	T_C	T_T	C_C	G_A	G_A	A_G	C_G	G_G	G_G
3119	王一青	1	T_C	T_C	C_C	G_A	G_A	A_G	C_G	G_G	G_G
3120	刘青梅	1	C_C	T_T	C_C	A_A	A_A	A_A	C_G	G_G	G_G
3129	管秀堂	1	T_T	T_T	C_C	G_A	G_A	A_G	C_C	G_G	G_A
3135	查克珍	1	T_C	T_T	C_C	G_G	G_G	G_G	C_G	G_G	G_G
3149	周龙英	1	T_C	T_T	C_C	A_A	A_A	A_A	C_C	G_G	G_G
3161	刘必兰	2	T_T	T_T	C_C	G_G	G_G	A_G	C_G	G_G	G_G
3165	陈宋氏	2	C_C	T_C	C_C	G_G	G_G	G_G	C_C	G_G	G_G
3176	朱秀芳	2	T_T	T_C	C_C	A_A	A_A	A_A	C_C	G_G	G_G
3180	李如连	2	T_T	T_T	C_C	G_G	G_G	A_G	C_C	G_G	G_G
3183	焦登英	1	T_T	T_T	C_C	G_G	G_G	G_G	C_C	G_G	G_G
3186	王素珍	2	T_C	T_T	C_C	G_G	G_G	G_G	C_C	G_C	G_G
3192	姜如桂	1	T_T	T_C	C_C	A_A	A_A	A_A	C_C	G_G	G_G
3207	周秀兰	1	T_T	T_T	C_C	A_A	A_A	A_A	C_G	G_G	G_G
3217	王友松	2	T_C	T_C	C_C	G_G	G_G	A_G	C_G	G_C	G_G
3218	范友青	2	T_T	T_T	C_C	A_A	A_A	A_A	C_C	G_G	G_G
3232	王金芳	2	T_C	T_T	C_C	G_G	G_G	A_G	C_C	G_G	G_A
3234	吴庆红	2	T_T	T_C	C_C	G_A	G_A	A_G	C_C	G_G	G_G
3235	姚素梅	2	T_C	T_T	C_C	G_A	G_A	A_G	C_C	G_G	G_G
3241	陈芳	1	T_T	T_C	C_C	G_G	G_G	A_G	C_C	G_G	G_G
6002	姚玉芹	2	T_C	T_T	C_C	A_A	A_A	A_A	C_C	G_G	G_A
6003	陈玉珍	2	T_C	T_T	C_C	G_A	G_A	A_G	C_G	G_C	G_G
6011	唐素梅	2	T_T	C_C	C_C	A_A	A_A	A_A	C_C	G_G	G_G
6063	刘井兰	2	T_T	T_T	C_C	G_G	G_G	G_G	C_C	G_G	G_G
6121	张宗花	2	T_T	T_T	C_C	G_A	G_A	A_G	C_C	G_G	G_G
6129	王成梅	2	T_T	T_T	C_C	A_A	A_A	A_A	C_G	G_G	G_A
6139	薛秀芳	2	T_C	T_T	C_T	G_G	G_A	A_G	C_C	G_G	G_G
6152	王巧英	1	T_C	T_T	C_C	G_A	G_A	A_G	C_C	G_G	G_G
6160	夏咸荣	2	T_C	T_T	C_C	G_A	G_A	A_G	C_C	G_G	G_G
6166	邓超	1	T_T	T_T	C_C	A_A	A_A	A_A	C_C	G_G	G_G
6181	周德纯	2	T_T	T_T	C_C	G_G	G_G	G_G	C_C	G_G	G_G
6191	支一梅	2	T_C	T_C	C_T	G_A	A_A	A_A	C_G	G_G	G_G
6196	韩立军	2	T_T	T_T	C_C	A_A	A_A	A_A	C_G	G_G	G_G
6200	李贵英	1	T_T	T_C	C_C	A_A	A_A	A_A	C_G	G_G	G_G
6224	朱家国	2	T_T	T_C	C_C	G_G	G_G	G_G	C_G	G_C	G_G
6239	周淑珍	2	T_T	T_T	C_C	G_A	G_A	A_G	C_C	G_G	G_G
7004	陈必化	2	T_T	T_C	C_C	G_A	G_A	A_G	C_C	G_G	G_G
7010	陈金云	1	T_C	T_T	C_C	G_G	G_G	G_G	C_C	G_G	G_G
7012	韩朝霞	2	T_T	T_C	C_C	G_A	G_A	A_G	G_G	G_C	G_G
7013	戴桂云	2	T_T	T_T	C_T	G_A	A_A	A_A	C_G	G_G	G_G
7018	陈芳廷	2	T_T	T_T	C_C	G_G	G_G	G_G	C_G	G_C	G_G
7023	陈昌荣	2	T_T	T_C	C_C	G_A	G_A	A_G	C_G	G_G	G_G
7024	薛国胜	2	T_T	T_T	C_C	A_A	A_A	A_A	C_C	G_G	G_G
7028	邓正才	2	T_T	T_T	C_C	G_A	G_A	A_G	C_G	G_G	G_G
7030	陈必友	2	T_C	T_T	C_C	G_A	G_A	A_G	C_G	G_G	G_G
7041	陈华	2	T_C	T_T	C_C	A_A	A_A	A_A	C_C	G_G	G_G
7054	塘荷花	2	T_T	T_C	C_C	G_A	G_A	A_G	G_G	G_G	G_G
7068	李桂兰	2	T_T	T_T	C_C	A_A	A_A	A_A	C_C	G_G	G_G
7076	陈昌梅	2	T_T	T_C	C_T	G_G	G_A	A_G	C_C	G_G	G_G
7081	陈昌西	2	T_T	T_T	C_C	G_A	G_A	A_G	C_G	G_G	G_A
7082	陈素珍	1	T_T	T_C	C_C	A_A	A_A	A_A	C_C	G_C	G_G
7086	邓玉芬	2	T_C	T_C	C_C	G_G	G_G	G_G	C_C	G_C	G_A
7096	陈秦勤	2	T_C	T_T	C_C	G_G	G_G	A_G	G_G	G_C	G_G
7098	苏柯	2	T_T	T_T	C_C	G_G	G_G	G_G	C_G	G_G	G_G
7100	李扣宝	1	T_T	T_T	C_C	G_A	G_A	A_A	C_C	G_G	G_G
7141	陈秀	2	T_T	T_T	C_C	A_A	A_A	A_A	C_C	G_C	G_A
7147	李如青	2	T_T	T_C	T_T	G_G	A_A	A_A	C_G	G_G	G_G
7149	陈竹青	2	T_T	T_T	C_C	A_A	A_A	A_A	C_G	G_G	G_A
7157	顾云芳	1	T_C	T_T	C_C	G_A	G_A	A_G	C_C	G_G	G_G
7159	陈昌领	1	T_C	T_C	C_C	G_A	G_A	A_G	C_G	G_C	G_G
7161	戴秀高	2	T_T	T_C	C_C	G_A	G_A	A_G	G_G	G_G	G_G
7170	嵇青云	1	T_T	T_T	C_T	G_G	G_A	A_G	C_C	G_G	G_G
7176	戴素梅	2	T_C	T_T	C_C	G_A	G_A	A_G	C_C	G_G	G_G
7186	陈凤林	1	T_C	T_T	C_C	G_A	G_A	A_G	C_G	G_G	G_G
7198	李增保	2	T_T	T_C	C_C	G_A	G_A	A_G	C_C	G_G	G_G
7256	颜廷英	1	T_C	T_T	C_C	A_A	A_A	A_A	C_C	G_G	G_G
8014	姜立梅	2	T_T	T_T	C_C	G_A	G_A	A_G	C_G	G_G	G_G
8017	张春华	2	T_T	T_T	C_C	G_A	G_A	A_A	C_C	G_C	G_G
8020	张长梅	2	T_T	T_T	C_C	G_G	G_G	G_G	C_C	G_G	G_G
8058	吴相梅	1		T_T	C_C	A_A	G_A	A_A	G_G	G_G	G_G
8089	刘文英	1	T_T	C_C	C_T	G_A	A_A	A_A	C_C	C_C	G_G
8099	颜士楼	1	T_T	T_T	C_T	G_G	G_A	A_A	C_G	G_G	G_G
8152	颜廷书	2	T_C	T_T	C_C	G_A	G_A	A_G	C_G	G_C	G_G
8157	颜井英	1	T_C	T_T	C_C	G_G	G_G	A_A	C_C	G_G	G_G
9005	颜梅芹	2	T_C	T_T	C_C	G_G	G_G	G_G	C_G	G_G	G_G
9013	吉红秀	2	T_C	T_T	C_C	G_A	G_A	A_G	C_G	G_G	G_G
9020	刘士梅	2	C_C	T_T	C_C	G_A	G_A	A_A	C_G	G_C	G_G
9021	张红连	1	C_C	T_T	C_C	G_A	G_A	A_A	C_C	G_G	G_G
9022	耿芬芸	2	T_T	T_T	C_C	G_A	G_A	A_G	C_G	G_G	G_G
9023	梁洪楼	2	T_T	C_C	C_C	G_A	G_A	A_G	C_C	G_G	G_A
9031	王日凤	2	T_C	T_T	C_C	G_G	G_G	A_G	C_C	G_G	G_G
9032	韩玉芳	2	T_T	T_T	C_C	G_G	G_G	G_G	C_C	G_G	G_G
9046	任仕梅	2	T_C	T_T	C_C	A_A	A_A	A_A	C_C	G_G	G_G
9054	陈春珍	2	T_C	C_C	C_T	G_A	A_A	A_A	C_G	G_C	G_G
9064	潘兰英	2	C_C	T_T	C_C	G_A	G_A	A_G	G_G	G_G	G_G
9073	杨万高	1	T_T	T_T	C_C	G_A	G_A	A_G	C_C	G_C	G_A
9094	伏国玉	1	C_C	T_T	C_C	A_A	A_A	A_A	C_G	G_G	G_G
9134	梁育超	2	T_T	T_T	C_C	G_G	G_G	A_G	C_C	G_G	G_G
9146	俞桂兰	2	T_T	T_T	C_C	G_A	G_A	A_G	C_C	G_G	G_G
9148	开凤英	2	T_T	T_T	C_C	G_A	G_A	A_G	C_C	G_G	G_G
9153	茆贺兰	1	T_C	T_C	C_T	G_G	G_A	A_G	C_C	G_G	G_G
9159	魏月兰	2	T_T	T_T	C_C		G_A		C_C	G_G	G_G
9163	严德丰	2	T_T	T_C	C_C	A_A	A_A	A_A	C_C	G_G	G_G
9166	张伏妹	2	T_T	T_T	C_T	G_A	A_A	A_A	C_C	G_G	G_G
9170	姜秀兰	1	T_T	T_T	C_C	G_A	G_A	A_G	C_G	G_G	G_G
9176	刘正英	2	T_T	T_C	C_C	G_G	G_G	G_G	C_C	G_G	G_A
9219	张从	2	T_C	T_T	C_C	G_A	G_A	A_A	C_G	G_G	G_G
9223	刘玉珍	2	T_C	T_T	C_C	G_G	G_G	A_G	C_G	G_G	G_G
9226	张伏梅	2	T_C	T_T	C_C	A_A	A_A	A_A	G_G	G_G	G_G
9228	张步芹	2	T_T	T_C	C_T	G_A	A_A	A_A	C_C	G_G	G_G
9231	杨玉英	2	T_C	T_C	C_C	G_A	G_A	A_G	C_G	G_G	G_G
9235	季春林	2	T_T	T_T	C_C	A_A	A_A	A_A	C_G	G_G	G_G
9250	陈玉芹	2	T_C	T_T	C_C	G_A	G_A	A_G	C_G	G_G	G_A
9267	姜立芳	2	T_C	T_T	C_C	G_G	G_G	A_G	C_C	G_G	G_G
9288	李殿英	2	T_C	T_C	C_C	G_G	G_G	A_G	C_C	G_G	G_G
9314	梁文凤	2	T_C	T_T	C_C	G_A	G_A	A_G	C_G	G_G	G_G
10025	潘顺英	2	T_C	C_C	C_C	A_A	A_A	A_A	G_G	G_G	G_G
10032	刘佩方	2	T_T	T_T	C_C	G_A	G_A	A_G	C_C	G_G	G_G
10086	张玉珍	1	T_C	T_T	C_T	G_A	A_A	A_A	C_C	G_G	G_G
10092	张学珍	2	T_C	T_C	C_C	G_G	G_G	A_G	C_G	G_G	G_G
10116	姜梅花	2	T_C	T_T	C_C	G_A	G_A	A_G	C_C	G_G	G_G
10145	徐桂英	2	T_T	T_T	C_C	G_A	G_A	A_G	G_G	G_G	G_G
10160	张保清	2	T_C	T_T	C_C	G_A	G_A	A_G	C_C	G_G	G_G
10196	孟广珍	2	T_T			G_G	G_G	G_G
10208	庄秀珍	1	T_T	T_T	C_C	G_G	G_G	G_G	C_C	G_G	G_G
11013	张金兰	2	T_C	T_T	C_C	G_A	G_A	A_G	C_C	G_G	G_G
11076	朱洪明	2	T_C	T_C	C_C	G_A	G_A	A_G	C_G	G_G	G_G
11081	唐成英	2	T_T	T_T	C_C	G_A	G_A	A_G	C_C	G_G	G_A
11133	孔兆芳	1	T_T	T_C	C_C	G_A	G_A	A_G	C_C	G_G	G_G
12015	徐南之	2	T_T	T_C	C_C	G_G	G_G	G_G	G_G	G_G	G_G
12065	梁红春	1	T_T	T_T	C_C	G_A	G_A	A_G	C_G	G_G	G_G
12066	韩芹	2	T_T	T_T	C_C	G_A	G_A	A_G	C_G	G_G	G_G
12168	戴秀兰	2	T_T	T_T	C_C	G_A	G_A	A_G	C_C	G_C	G_G
12176	刘正兰	1	T_C	T_T	C_C	G_G	G_G	A_G	C_G	G_G	G_G
12177	刘秀芳	2	T_C	T_C	C_T	G_G	G_A	A_A	C_C	G_G	G_G
12192	李伏昌	1	T_T	T_C	C_C	A_A	A_A	A_A	C_G	G_G	G_G
12195	李怀士	1	T_T	T_C	C_C	G_A	G_A	A_G	C_G	G_G	G_G
13001	梁文芳	1	T_T	T_T	C_C	G_G	G_G	A_G	C_G	G_G	G_G
13018	李秀英	2	T_T	T_T	C_C	G_A	G_A	A_G	C_C	G_G	G_G
13035	叶从英	1	T_T	T_C	C_C	G_A	G_A	A_A	G_G	G_G	G_G
13052	张文芬	1	T_T	T_C	C_T		G_A		C_G	G_G	G_G
13075	颜士科	1	T_C	T_T	C_C	G_G	G_G	A_G	C_G	G_G	G_G
13090	蒋梅之	2	C_C	C_C	C_C	G_A	G_A	A_G	C_C	G_G	G_G
13101	颜云珍	1	T_C	T_T	C_C	G_G	G_G	G_G	C_C	G_G	G_G
13111	张建芳	2	T_T	T_T	C_T	G_G	G_A	A_G	C_G	G_G	G_G
16010	王安芳	1	T_C	T_T	C_C	G_G	G_G	G_G	C_C	G_G	G_G
16019	刘凤英	2	C_C	T_C	C_T	G_G	G_A	A_G	G_G	G_G	G_G
16070	李道凤	2	T_T	T_T	C_T	G_G	G_A	A_G	C_C	G_G	G_G
16075	曹效梅	2	T_T	T_T	C_C	A_A	A_A	A_A	C_G	G_G	G_G
16093	周立清	1	T_T	T_T	C_T	G_A	A_A	A_A	C_C	G_G	G_G
16098	李道新	1	T_C	T_T	C_C	G_A	G_A	A_A	G_G	G_G	G_G
16100	王克孝	1	T_C	T_T	C_C		G_G
16108	赵炳兰	2	T_C	T_T	C_C	G_A	G_A	A_A	C_G	G_G	G_G
16139	戴云方	2	T_T	T_C	C_C	A_A	A_A	A_A	C_C	G_G	G_G
16149	王翠玉	2	C_C	T_T	C_C	G_A	G_A	A_G	C_C	G_G	G_G
16155	朱学洲	1	T_T	T_C	C_C	G_A	G_A	A_G	C_G	G_G	G_G
16158	朱巧珍	1	C_C	T_C	C_C	G_G	G_G	G_G	C_G	G_C	G_G
16169	王翠英	2	T_C	T_T	C_C	A_A	A_A	A_A	C_G	G_G	G_G
16204	卞如花	2	T_T	T_T	C_C	G_A	G_A	A_G	C_C	G_G	G_G
16216	朱其梅	1	T_C	T_T	C_C	G_A	G_A	A_G	C_C	G_G	G_G
16218	钱生林	1	T_T	T_C	C_C	G_A	G_A	A_G	C_C	G_G	G_G
16225	高长兰	2	T_T	T_T	C_C	G_A	G_A	A_G	C_C	G_G	G_G
16231	沈文英	2	T_T	T_T	C_C	G_G	G_G	A_G	G_G	G_G	G_A
16233	马爱民	1	T_C	T_T	C_C	G_A	G_A	A_G	C_G	G_G	G_G
16236	丁秀英	1	T_T	T_T	C_C	A_A	A_A	A_A	C_C	G_G	G_G
16241	徐梅芳	2	C_C	T_C	C_C	G_A	G_A	A_G	C_C	G_C	G_G
16253	张桂芳	2	C_C	T_T	C_C	G_A	G_A	A_G	C_C	G_G	G_G
16259	管洪秀	1	C_C	T_C	C_C	G_G	G_G	G_G	C_C	G_G	G_G
16263	单知娥	1	T_C	T_C	C_C	A_A	A_A	A_A	C_G	G_G	G_G
16277	张永兰	2	T_T	T_T	C_C	G_A	G_A	A_A	C_C	G_G	G_G
16278	杨家慧	1	T_T	T_T	C_C	G_A	G_A	A_G	C_G	G_G	G_G
16280	王布平	1	T_C	T_T	C_T	G_A	A_A	A_A	C_G	G_G	G_G
16283	沈正林	2	T_T	T_T	C_C	G_G	G_G	A_G	C_C	G_G	G_G
16290	王玉美	1	T_C	T_C	C_C	A_A	A_A	A_A	C_G	G_G	G_G
16294	朱进春	1	T_C	T_T	C_C	A_A	A_A	A_A	C_C	G_G	G_G
16308	李洪芳	2	T_C	T_C	C_C	A_A	A_A	A_A	C_G	G_G	G_G
16312	董玉兰	1	T_T	T_T	C_C	G_A	G_A	A_G	C_G	G_G	G_A
16317	刘菊美	2	T_C	T_T	C_T	G_G	G_A	A_G	C_C	G_G	G_G
16320	倪效珍	1	T_T	T_C	C_C	G_G	G_G	G_G	G_G	G_G	G_A
16326	于志梅	2	T_C	T_T	C_C	G_A	G_A	A_G	C_C	G_G	G_G
16347	周彩兰	2	T_C	T_T	C_C	G_A	G_A	A_A	C_C	G_G	G_G
16348	孙梅光	1	T_T	T_C	C_T	G_G	G_A	A_G	C_G	G_G	G_G
16350	张永硕	1	T_T	T_C	C_C	G_G	G_G	A_G	C_C	G_G	G_G
16353	蔡凤兰	1	T_T	T_C	C_C	G_A	G_A	A_G	C_G	G_C	G_G
17002	张玉花	1	T_C	T_C	C_C	G_G	G_G	A_G	C_G	G_G	G_G
17012	吴作君	1	T_C	T_T	C_C	A_A	A_A	A_A	C_G	G_G	G_G
17015	朱凤兰	2	T_C	T_T	C_C	G_A	G_A	A_G	C_G	G_G	G_G
17020	张玉华	1	T_T	T_T	C_C	A_A	A_A	A_A	C_C	G_G	G_G
17032	辜长华	1	T_T	T_C	C_C	G_G	G_G	G_G	C_C	G_G	G_G
17033	郎平扬	1	T_T	T_C	C_C	A_A	A_A	A_A	C_C	G_C	G_A
17044	艾月芹	2	T_T	C_C	C_C	G_G	G_G	G_G	C_C	G_G	G_G
17052	曹素琴	2	T_C	T_T	C_C	G_A	G_A	A_A	C_G	G_G	G_G
17078	王兰英	1	T_C	T_T	C_C	G_G	G_G	A_G	G_G	G_G	G_G
17087	朱如菊	2	T_T	T_T	C_C	G_A	G_A	A_A	C_G	G_C	G_G
17090	吴东方	2	T_C	T_C	C_C	G_A	G_A	A_G	C_C	G_G	G_G
17093	刘正秀	2	T_C	T_C	C_C	G_G	G_G	A_G	C_G	G_G	G_G
17101	王安兰	2	T_C	T_T	C_C	A_A	A_A	A_A	C_C	G_G	G_G
17103	王如梅	2	T_C	T_T	C_C	G_G	G_G	G_G	C_C	G_G	G_G
17104	马玉凤	1	T_C	T_T	C_C	A_A	A_A	A_A	C_C	C_C	G_G
17113	王洪娥	2	T_C	T_T	C_C	G_G	G_G	G_G	G_G	G_G	G_G
17148	沈广来	2	T_T	T_C	C_C	A_A	A_A	A_A	C_G	G_G	G_G
17152	胡秀芳	1	T_C	T_T	C_C	G_A	G_A	A_A	C_C	G_G	G_G
17161	刘兆兰	1	T_T	T_C	C_C	A_A	A_A	A_A	G_G	G_G	G_A
17176	王井兰	1	T_T	T_C	C_C	G_A	G_A	A_G	C_C	G_G	G_A
17188	陈昌芳	1	T_T	T_C	C_C	G_A	G_A	A_A	C_C	G_C	G_A
17207	张爱云	1	T_T	T_T	C_C	G_G	G_G	G_G	C_C	G_G	G_G
18014	赵太阳	1	C_C	T_T	C_C	G_A	G_A	A_G	C_C	G_G	G_G
18015	焦秀英	1	T_T	T_T	C_C	G_A	G_A	A_G	C_C	G_G	G_G
18029	邱雨秀	2	T_T	T_T	C_C	G_A	G_A	A_A	C_C	G_G	G_G
18035	王伏英	1	T_C	T_T	C_C	G_A	G_A	A_G	C_C	G_C	G_G
18098	王梅英	1	T_T	T_C	C_C	G_G	G_G	G_G	C_G	G_G	G_G
18104	鲍武珍	1	T_T	T_T	C_C	G_A	G_A	A_A	C_C	G_G	G_G
18105	刘玉华	1	T_T	T_T	C_C	G_G	G_G	G_G	C_C	G_G	G_G
18118	孙红秀	1	T_T	T_C	C_C	G_G	G_G	G_G	C_C	G_G	G_G
18119	夏秀英	1	T_C	T_T	C_C	G_A	G_A	A_G	C_C	G_G	G_G
18120	韦长本	2	T_C	T_T	C_C	G_A	G_A	A_G	C_C	G_G	G_A
18122	李夕凤	1	T_C	T_T	C_C	G_G	G_G	G_G	C_G	G_C	G_G
18131	邱志梅	1	T_T	T_T	C_C	G_A	G_A	A_G	C_C	G_G	G_G
18140	王秀英	1	T_C	T_C	C_C	G_A	G_A	A_G	C_G	G_G	G_G
18173	顾春英	1	T_T	T_C	C_C	G_A	G_A	A_G	C_G	G_G	G_G
18210	赵翠云	1	T_T	T_T	C_C	A_A	A_A	A_A	C_C	G_G	G_G
18287	顾巧珍	1	T_C	T_C	C_C	G_A	G_A	A_G	C_C	G_C	G_A
19029	李才英	1	T_T	T_T	C_C	G_A	G_A	A_G	C_G	G_G	G_A
19043	赵汉邦	1	T_T	T_T	C_T	G_G	G_A	A_G	C_G	G_G	G_G
20007	吴德英	2	T_T	T_T	C_C	G_G	G_G	A_G	C_C	G_G	G_G
20013	陶梅英	1	T_T	T_C	C_C	G_A	G_A	A_G	C_C	G_G	G_G
20024	张忠华	2	T_T	T_T	C_C	G_G	G_G	A_G	C_C	G_G	G_G
20026	梁根英	1	T_T	T_T	C_C	A_A	A_A	A_A	C_C	G_G	G_A
20036	赵秀云	1	T_T	T_T	C_C	G_G	G_G	G_G	C_C	G_G	G_A
20044	赵怀明	1	T_T	T_T	C_C	A_A	A_A	A_A	C_C	G_G	G_A
20076	朱素英	2		T_T	C_C	G_A	G_A	A_G	C_C	G_G	G_G
20095	何花	2	T_C	T_T	C_C	A_A	A_A	A_A	C_C	G_C	G_G
20099	韦培珍	1	T_T	T_T	C_C	G_A	G_A	A_G	C_G	G_G	G_G
20112	石秀琴	1	T_T	T_C	C_C	A_A	A_A	A_A	C_C	G_G	G_G
20140	韩德英	1	T_T	T_T	C_C	A_A	A_A	A_A	C_G	G_C	G_G
20147	赵云国	1	T_T	T_T	C_C	G_G	G_G	A_G	C_C	G_G	G_G
20184	谭秀清	2	T_T	T_T	C_C	G_A	G_A	A_G	C_G	G_C	G_G
20195	周流英	1	T_T	T_T	C_T	G_G	G_A	A_G	C_C	G_G	G_A
21006	孙玉林	2	T_T	T_C	C_C	G_A	G_A	A_G	C_G	G_G	G_G
21008	邱秀花	2	T_T	T_T	C_C		G_G	G_G	C_C	G_C	G_G
21016	刘金花	2	T_C	T_C	C_C		G_A	G_G	C_G	G_G	G_G
21021	夏玉珍	2	T_C	T_T	C_C	G_A	G_A	A_G	C_G	G_G	G_G
21024	孙伯荣	2	T_C	T_C	C_C	G_A	G_A	A_G	C_G	G_G	G_G
21032	夏玉英	2	T_T	T_T	C_C	G_G	G_G	A_G	C_C	G_C	G_A
21037	陈锦兰	2	T_T	T_T	C_C	A_A	A_A	A_A	C_C	G_G	G_G
21043	张乔英	2	T_T	T_T	C_C	G_G	G_G	G_G	C_C	G_G	G_G
21054	韩秀珍	2	T_T	T_T	C_T	G_A	A_A	A_A	C_C	G_G	G_A
21068	刘安秀	2	T_C	T_C	C_C	G_G	G_G	G_G	C_C	G_G	G_G
21072	顾来英	2	T_C	T_T	C_C	G_G	G_G	A_G	C_C	G_G	G_G
21144	邵日英	2	T_C	T_C	C_C	G_G	G_G	A_G	C_G	G_G	G_A
21151	高红珍	2	T_T	T_C	C_C	G_A	G_A	A_G	C_C	G_G	G_G
21157	孙国凤	2	T_T	T_C	C_C	G_A	G_A	A_G	C_G	G_G	G_G
21160	王正祥	2	T_C	C_C	C_C	G_A	G_A	A_A	C_C	G_G	G_G
21161	金日艮	2	T_T	T_T	C_C	G_A	G_A	A_G	C_C	G_G	G_G
21180	李桂英	1	C_C	T_T	C_C	G_A	G_A	A_G	C_C	G_G	G_G
21185	高素芹	2	T_T	T_T	C_C	G_A	G_A	A_G	C_G	G_G	G_G
21201	韩闻金	2	T_C	T_T	C_C	G_A	G_A	A_G	C_C	G_C	G_G
21246	赵步珍	2	T_C	T_T	C_C	G_A	G_A	A_G	C_C	G_G	G_G
21247	潘玉珍	2	T_T	T_T	C_C	G_A	G_A	A_G	C_C	G_G	G_G
24002	崔兰芳	2	T_C	T_T	C_C	G_G	G_G	G_G	C_C	G_G	G_G
24003	王为林	1	T_T	T_T	C_C	G_G	G_G	G_G	C_G	G_G	G_G
24007	朱冠召	1	T_T	T_T	C_C	G_G	G_G	A_G	C_C	G_G	G_G
24012	陈玉梅	2	T_C	T_T	C_T	G_G	G_A	A_G	C_G	G_G	G_G
24014	杨兰英	1	T_T	T_C	C_C	A_A	A_A	A_A	C_G	G_G	G_G
24018	刘秀英	2	T_T	T_T	C_C	G_A	G_A	A_G	C_C	G_G	G_G
24023	叶修永	1	T_T	T_C	C_C	G_A	G_A	A_G	C_G	G_G	G_A
24025	徐爱玲	2	T_T	T_T	C_C	G_A	G_A	A_G	C_G	G_G	G_G
24028	张玉英	2	T_T	T_T	C_C	A_A	A_A	A_A	C_G	G_G	G_G
24029	叶修海	2	T_C	T_C	C_C	G_G	G_G	G_G	C_G	G_G
24045	唐为银	2	T_C	T_T	C_C	G_G	G_G	G_G	C_C	G_G	G_G
24048	腾爱云	1	T_T	T_C	C_C	A_A	A_A	A_A	C_C	G_G	G_G
24056	夏待兰	2		T_T	C_C	G_G	G_G	G_G	C_G	G_G	G_G
24057	陈凤云	2	T_T	T_T	C_T	G_G	G_A	A_G	G_G	G_G	G_G
24062	陈昌英	2	T_T	T_T	C_C	G_G	G_G	G_G	C_G	G_G	G_G
24068	贾秀云	1	T_T	T_T	C_C	G_G	G_G	G_G	C_C		G_G
24070	王玉珍	2	T_C	T_C	C_C	G_G	G_G	G_G	C_C	G_G	G_G
24073	方秀	2	T_C	C_C	C_C	G_G	G_G	A_G	C_C	G_G	G_G
24076	刘英	1	T_T	T_T	C_C	A_A	A_A	A_A	C_C	G_G	G_G
24078	叶修泽	1	T_T	T_C	C_C	G_G	G_G	A_A	C_C	G_G	G_G
24079	施建芳	1	T_T	T_T	C_C	G_A	G_A	A_G	C_C	G_C	G_G
24080	姚桂芳	2	T_T	T_T	C_C	A_A	A_A	A_A	C_C	G_G	G_G
24085	陈翠英	1	T_C	T_T	C_C	G_A	G_A	A_G	C_G	G_G	G_G
24089	王为荣	1	C_C	T_T	C_C	G_A	G_A	A_G	C_C	G_C	G_G
24091	单兰英	2	T_T	C_C	C_C	A_A	A_A	A_A	C_C	G_C	G_A
24094	邱桂珍	1	T_C	T_T	C_C	A_A	A_A	A_A	C_G	C_C	G_G
24096	姚佐云	2	T_T	T_T	C_C	G_A	G_A	A_G	C_C	G_G	G_G
24112	陆秀英	2	T_T	T_T	C_C	G_G	G_G	A_G	C_G	G_C	G_G
24114	薛芹	2	T_T	T_C	C_C	G_G	G_G	G_G	C_C	G_G	G_A
24126	王井云	1	T_T	T_T	C_C	A_A	A_A	A_A	C_G	G_C	G_G
24127	叶彩红	2	T_C	T_C	C_C	G_A	G_A	A_G	C_C	G_G	G_G
24131	周克梅	2	T_C	T_C	C_C	G_A	G_A	A_G	C_C	G_G	G_G
24152	陈巧云	2	T_C	T_T	C_C	G_A	G_A	A_G	C_C	G_G	G_G
24156	王正友	1	T_T	T_T	C_C	A_A	G_A	A_G	G_G	G_C	G_G
24157	叶利云	2	T_T	T_T	C_C	A_A	A_A	A_A	C_C	G_G	G_G
24160	姜子桂	2	T_T	T_T	C_C	G_G	G_G	G_G	C_C	G_G	G_G
24161	吴井兰	1	T_T	T_C	C_C	A_A	A_A	A_A	C_G	G_G	G_G
24163	王梅英	2	T_C	T_C	C_C	A_A	A_A	A_A	C_G	G_C	G_G
24165	吴梅秀	2	T_C	T_T	C_C	A_A	A_A	A_A	C_G	G_G	G_G
24169	高成梅	2	T_T	T_C	C_C	G_G	G_G	A_G	C_G	G_G	G_G
24172	叶芳	2	T_C	T_T	C_C	A_A	A_A	A_A	C_C	G_C	G_G
24177	陈芳	1	T_C	T_C	C_C	G_G	G_G	A_G	C_C	G_G	G_G
24188	王秀兰	2	C_C	T_C	C_T	G_G	G_A	A_G	C_G	G_C	G_G
24201	陈会芹	1	T_T	T_T	C_C	G_G	G_G	A_G	C_G	G_G	G_G
24207	彭广兰	2	T_C	T_T	C_C	G_G	G_G	G_G	C_C	G_G	G_G
24213	邓秀芳	2	T_T	T_T	C_T	G_G	G_A	A_G	C_C	G_G	G_A
24218	夏秀英	2	T_T	T_T	C_C	G_A	G_A	A_G	C_C	G_G	G_G
25025	田桂青	1	T_C	T_T	C_C	G_A	G_A	A_A	C_C	G_G	G_G
25026	许秀英	1	C_C	T_T	C_C	G_A	G_A	A_G	C_G	G_G	G_G
25029	顾乃方	2	T_C	T_T	C_C	G_A	G_A	A_G	C_C	G_G	G_G
25038	腾为花	1	C_C	T_T	C_T	G_A	A_A	A_A	C_C	G_G	G_G
25040	王芹	2	T_T	T_T	C_T	G_A	A_A	A_A	C_C	G_G	G_G
25052	路翠芳	2	T_T	T_T	C_C	G_A	G_A	A_G	C_C	G_G	G_G
25094	王秀芳	2	T_C	T_C	C_C	G_G	G_G	G_G	C_G	G_G	G_G
25101	许为方	2	T_T	T_T	C_C	G_A	G_A	A_G	C_G	G_C	G_G
25108	王国珍	1	T_T	T_T	C_C	G_A	G_A	A_G	C_C	G_G	G_G
25148	曹素兰	1	T_T	T_T	C_C	G_A	G_A	A_G	C_C	G_G	G_G
25153	刘铁梅	2	T_T	T_T	C_C	G_A	G_A	A_G	C_C	G_G	G_G
25180	刘必兰	2	T_T	T_T	C_C	G_G	G_G	G_G	C_C	G_C	G_G
25186	陈建龙	1	T_T	T_T	C_C	G_A	G_A	A_G	C_C	G_G	G_G
25187	刘兰	2	T_C	T_T	C_C	A_A	A_A	A_A	C_C	G_G	G_G
25192	张素林	2	T_C	T_C	C_C	G_G	G_G	G_G	C_G	G_G	G_A
25206	徐玉兰	1	T_T	T_C	C_T	G_G	G_A	A_G	C_C	G_G	G_G
25273	陈礼秀	2	T_C	T_T	C_C	A_A	A_A	A_A	C_C	G_G	G_G
25315	宗一珍	1	T_T	T_C	C_C	G_G	G_G	G_G	C_C	G_G	G_G
25321	戴兰	2	T_C	T_C	C_C	A_A	A_A	A_A	C_C	G_G	G_G
25335	李永秀	1	T_T	T_T	C_C	G_A	G_A	A_G	C_C	G_G	G_G
26006	戴秀芝	2	T_C	T_T	C_C		G_G
26025	薛清	1	T_T	T_T	C_C	G_A	G_A	A_G	G_G	G_G	G_A
26032	戴淑珍	1	T_T	T_C	C_C	G_A	G_A	A_G	C_G	G_G	G_G
26046	闻素清	1	T_T	T_T	C_C	G_A	G_A	A_G	C_G	G_C	G_G
26060	王志凤	1	T_C	T_C	C_C	G_A	G_A	A_A	C_C	G_G	G_G
26063	孙玉连	2	T_C	T_C	C_T	G_G	G_A	A_G	C_C	G_G	G_G
26073	陈菊	2	T_C	T_T	C_C	G_G	G_G	A_G	C_C	G_G	G_A
26075	陈秀兰	2	T_C	T_C	C_C	G_G	G_G	G_G	C_G	G_G	G_A
26077	邓芬	2	T_C	T_C	C_C	G_A	G_A	A_G	C_G	G_G	G_G
26086	陈尚友	1	T_C	T_C	C_C	G_G	G_G	A_G	C_C	G_G	G_G
26098	周健	1	T_C	T_T	C_C	G_G	G_G	G_G	C_G	G_C	G_A
26106	陈秀花	2	T_T	T_T	C_C	G_G	G_G	G_G	C_G	G_G	G_G
26129	路可凤	2	T_C	T_C	C_T	G_A	G_A	A_G	C_G	G_G	G_A
26149	路秀珍	2	T_T	T_C	C_C	G_A	G_A	A_G	C_C	G_C	G_G
26156	周秀芳	2	T_C	T_C	C_C	G_G	G_G	A_A	C_C	G_G	G_G
26162	曹正芳	2	T_C	T_T	C_C	A_A	A_A	A_A	C_C	G_G	G_G
26404	刘志兰	2	T_T	T_C	C_C	G_G	G_G	A_G	C_C	G_C	G_A
26411	徐朋芳	2	T_T	T_C	C_C	G_A	G_A	A_G	C_C	G_G	G_G
26418	周兰芳	1	T_T	T_T	C_C	A_A	A_A	A_A	C_C	G_G	G_G
27002	陈彩梅	1	T_T	T_C	C_C	G_G	G_G	A_G	C_C	G_G	G_G
27004	顾士春	1	T_T	C_C	C_C	G_G	G_G	G_G	C_C	G_G	G_A
27006	姚广珍	2	T_C	T_T	C_C	G_G	G_G	G_G	C_C	G_G	G_G
27010	沈凤英	2	T_T	T_T	C_C	G_G	G_G	G_G	C_C	G_G	G_G
27013	殷梅凤	2	T_T	T_T	C_C	G_G	G_G	G_G	C_G	G_G	G_G
27023	顾宝兰	2	T_T	T_T	C_C	A_A	A_A	A_A	C_G	G_G	G_A
27024	顾志英	2	T_C	T_C	C_C	G_G	G_G	G_G	G_G	G_G	G_G
27027	周九梅	2	T_C	T_T	C_C	G_A	G_A	A_G	C_G	G_G	G_G
27030	张力玉	2	T_C	T_C	C_C	G_G	G_G	A_G	C_G	G_C	G_G
27037	沈红梅	2	T_C	T_T	C_C	G_G	G_G	G_G	C_C	G_C	G_G
27051	郑兴平	2	T_C	T_T	T_T	G_G	A_A	A_A	C_G	G_G	G_G
27059	周士秀	2	T_T	T_T	C_T	G_A	A_A	A_A	C_G	G_G	G_G
27060	薛为成	2	T_T	T_C	C_C	G_A	G_A	A_G	C_C	G_G	G_G
27064	王寿平	1	T_C	T_T	C_C	G_A	G_A	A_G	C_G	G_G	G_G
27078	姜达平	2	C_C	T_T	C_C	G_G	G_G	A_G	C_C	G_G	G_G
27103	孙梅珍	2	T_C	T_T	C_C	G_G	G_G	G_G	C_G	G_G	G_G
27105	王素芹	2	C_C	T_T	C_C	G_G	G_G	G_G	C_G	G_G	G_G
27116	钱少珍	1	T_T	T_T	C_C	A_A	A_A	A_A	C_C	G_G	G_G
27118	赵春梅	2	C_C	T_T	C_C	G_A	G_A	A_G	C_G	G_G	G_G
27132	陈明	2	T_T	T_C	C_C	G_G	G_G	A_G	C_C	G_C	G_G
27133	徐正兰	1	T_C	C_C	C_C	G_G	G_G	G_G	C_G	G_G	G_G
27160	朱桂宝	2	T_T	T_C	C_C	G_G	G_G	A_A	C_G	G_G	G_G
27161	郑兰芝	1	T_C	T_T	C_C	G_G	G_G	A_G	C_C	G_G	G_G
27172	曹月琴	2	C_C	T_C	C_C	G_G	G_G	G_G	C_G	G_C	G_G
27173	顾士梅	1	T_T	T_C	C_C	G_A	G_A	A_G	C_C	G_G	A_A
27179	罗秀兰	2	T_T	T_T	C_C	G_G	G_G	G_G	C_C	G_G	G_G
27201	季梅	2	T_C	T_C	C_C	G_G	G_G	G_G	C_C	G_G	G_G
27205	郑士兰	1	T_T	T_T	C_C	G_A	G_A	A_G	C_C	G_G	G_G
27207	王秀宝	2	T_C	T_T	C_C	G_G	G_G	G_G	C_G	G_G	G_G
27213	曹效花	2	T_T	C_C	C_C	G_A	G_A	A_G	C_G	G_G	G_G
27215	因金云	2	T_T	T_C	C_C	G_A	G_A	A_G	C_C	G_G	G_G
28013	金乃兰	2	T_T	T_C	C_C	G_A	G_A	A_G	C_C	G_G	G_G
28023	王家英	2	T_T	T_T	C_C	G_A	G_A	A_G	C_C	G_G	G_G
28055	张开珍	1	T_C	T_T	C_C	G_A	G_A	A_G	C_G	G_G	G_G
28063	郑凤	1	T_T	T_T	C_C	G_A	G_A	A_G	C_C	G_G	G_G
28073	蒋文英	2	T_C	T_T	C_C	G_A	G_A	A_G	C_C	G_G	G_G
28078	殷有梅	1	T_T	T_T	C_C	G_A	G_A	A_A	C_C	G_G	G_G
28079	杨林	1	T_T	T_T	C_C	G_A	G_A	A_G	C_C	G_C	G_A
28080	张兆灯	1	T_T	T_C	C_C	G_G	G_G	G_G	C_C	G_G	G_A
28102	张梅宁	1	T_T	T_T	C_C	G_A	G_A	A_A	C_C	G_G	G_G
28105	毛素玲	2	T_C	T_T	C_C	G_A	G_A	A_G	C_C	G_G	G_G
28107	韩玉兰	1	T_T	T_C	C_C	G_A	G_A	A_A	C_G	G_G	G_A
28112	戴步兰	1	T_C	T_C	C_C	G_A	G_A	A_A	C_C	G_G	G_G
28257	薄秀云	1	T_C	T_T	C_C	G_G	G_G	G_G	C_G	G_G	G_G
28261	葛秀英	1	T_T	T_T	C_C	G_A	G_A	A_G	C_G	G_G	G_G
28273	王秀云	1	T_T	T_T	C_C	G_G	G_G	G_G	C_G	G_G	G_A
28295	许士兰	1	T_T	T_T	C_C	G_G	G_G	G_G	C_C	G_G	G_A
28299	曹正明	1	T_C	T_T	C_C	A_A	A_A	A_A	C_C	G_G	G_A
28308	张英	2	T_T	T_T	C_C	G_A	G_A	A_G	C_G	G_C	G_G
28311	周玉珍	1	T_T	T_T	C_T	G_A	A_A	A_A	C_G	G_G	G_G
28325	季英	2	T_C	T_C	C_C	G_A	G_A	A_G	C_C	G_G	G_G
28335	毛本云	1	T_T	T_T	C_C	A_A	A_A	A_A	C_G	G_G	G_A
28346	杨桂芳	1	T_C	T_C	C_C	G_A	G_A	A_G	C_C	G_G	G_G
28356	王志凤	2	C_C	T_C	C_C	G_G	G_G	A_G	G_G	G_G	G_G
28358	谢平	2	T_C	T_T	C_C	G_A	G_A	A_G	C_C	G_G	G_G
28406	宋秀兰	1	T_C	T_T	C_C	G_G	G_G	G_G	C_C	G_G	G_A
28411	孙秀英	2	T_T	T_T	C_C	G_A	G_A	A_G	C_G	G_C	G_G
28424	姜成兰	1	T_T	T_T	C_C	G_A	G_G	A_G	C_G	G_G	G_G
28430	杨雪花	1	T_T	C_C	C_C	G_A	G_A	A_G	C_G	G_G	G_G
29015	姜凤英	1	T_T	T_T	C_C	G_G	G_G	A_G	C_G	G_G	G_G
29029	姚彩云	1	T_C	T_C	C_C	G_A	G_A	A_G	C_G	G_G	G_G
29040	孟玉珍	1	T_C	T_T	C_C	G_A	G_A	A_A	C_C	G_G	G_A
29068	孟华	2	T_C	T_C	C_C	G_A	G_A	A_G	C_G	G_G	G_G
29075	郭海萍	2	T_T	T_T	C_T	G_G	G_A	A_G	C_G	G_G	G_G
29097	郭平	1	T_T	T_T	C_C	G_A	G_A	A_A	C_C	G_G	G_G
29103	吴金奎	1	C_C	T_T	C_C	G_A	G_A	A_A	C_C	G_C	G_G
29134	孙兰云	1	T_T	T_T	C_T	G_G	G_A	A_G	C_C	G_G	G_A
29175	张明	1	T_T	T_T	C_C	G_A	G_A	A_G	C_G	G_G	G_G
29187	李菊	1	T_T	T_T	C_C	A_A	A_A	A_A	C_C	G_G	G_G
29190	吴桂英	1	T_C	T_T	C_C	G_G	G_G	G_G	G_G	G_C	G_G
29215	单菊芳	1	T_C	T_T	C_C	G_A	G_A	A_G	C_G	G_C	G_G
29236	许如超	1	T_T	T_T	C_T	G_A	A_A	A_A	C_C	G_G	G_G
30004	韩采凤	1	T_C	T_T	C_C	G_G	G_G	A_G	G_G	G_G	G_G
30005	孟宪左	1	T_T	T_C	C_C	G_A	G_A	A_G	C_G	G_G	G_A
30015	薛梅英	1	T_C	T_T	C_C	A_A	A_A	A_A	C_C	G_G	G_G
30017	刘召章	1	C_C	T_T	C_C	G_G	G_G	A_G	C_G	G_G	G_G
30018	吴从梅	2	T_T	T_C	C_C	G_A	G_A	A_G	C_G	G_G	G_G
30054	周玉梅	1	T_T	T_C	C_C	G_A	G_A	A_A	C_C	G_C	G_G
30078	顾加梅	2
30091	高桂华	2	T_T	T_T	C_C	G_G	G_G	G_G	C_G	G_G	G_G
30096	李中林	2	T_T	T_T	C_C	G_A	G_A	A_G	C_G	G_G	G_G
30100	黄加云	1	T_C	T_T	C_C	G_A	G_A	A_A	C_G	G_G	G_A
30104	顾秀珍	1	T_T	T_T	C_C	G_G	G_G	G_G	G_G	G_G	G_A
30116	徐凤珍	1	T_C	T_C	C_C	G_A	G_A	A_G	C_G	G_G	G_A
30125	于艮	2	T_T	T_T	C_C	G_A	G_A	A_G	C_C	G_G	G_G
30142	陈志英	1	T_C	T_C	C_C	G_A	G_A	A_G	C_G	G_G	G_G
30147	刘祥	1	T_T	T_T	C_C	G_A	G_A	A_G	C_G	G_G	G_G
30162	张明书	2	T_C	T_T	C_C	G_G	G_G	G_G	C_C	G_G	G_A
30195	孟子花	1	T_C	T_C	C_C	G_G	G_G	A_G	C_C	G_G	G_G
30199	陈桂	2	T_T	T_T	C_T	G_A	A_A	A_A	C_C	G_G	G_G
30211	吴从金	1	T_T	T_T	C_C	A_A	A_A	A_A	C_G	C_C	G_G
31009	邱锦云	2	C_C	T_T	C_C	G_G	G_G	G_G	C_C	G_G	G_G
31011	邵长梅	1	T_T	T_T	C_C	G_G	G_G	G_G	G_G	G_G	G_G
31014	汪素英	1	T_C	T_C	C_T	G_A	G_A	A_G	C_G	G_G	G_G
31027	张石宝	1	T_T	T_T	C_C	A_A	A_A	A_A	C_C	G_G	G_G
31085	徐学秀	1	T_C	T_T	C_C	G_A	G_A	A_A	C_G	G_G	G_A
31089	陈正梅	1	T_C	T_T	C_C	G_A	G_A	A_G	C_C	G_G	G_G
31101	梁兆玉	1	C_C	T_T	C_C	G_A	G_A	A_G	C_C	G_G	G_G
31112	郎廷兰	1	T_T	T_T	C_C	G_G	G_G	G_G	C_C	G_C	G_A
31120	代金英	1	T_C	T_C				A_G			G_G
31137	范广英	1	T_T	T_T	C_C	G_G	G_G	G_G	C_G	G_C	G_G
31142	钱益华	2	T_T	T_C	C_C	G_A	G_A	A_A	C_G	G_G	G_G
31143	杨兴和	1	T_T	T_C	C_C	G_A	G_A	A_G	C_C	G_G	G_A
31149	沈梅芳	1	T_T	T_T	C_C	G_A	G_A	A_A	C_C	G_G	G_G
31152	颜化梅	2	T_T	T_T	C_C	G_A	G_A	A_G	C_C	G_G	G_G
31154	陈东梅	1	T_T	T_T	C_C	G_A	G_A	A_G	C_C	G_G	G_G
31157	张仕宝	1	T_C	T_T	C_C	G_A	G_A	A_G	C_G	G_G	G_G
31164	梁凤英	2	T_T	T_T	C_C	G_G	G_G	G_G	C_G	G_G	G_G
31170	张秀兰	1	T_T	T_T	C_C	G_A	G_A	A_G	C_C	G_G	G_A
31177	管日勋	1	T_T	T_T	C_C	G_A	G_A	A_G	C_C	G_C	G_G
31178	张步英	2	C_C	T_T	C_C	G_A	G_A	A_G	C_G	G_G	G_G
31194	谭秀英	2	T_T	T_T	C_C	G_A	G_A	A_G	C_C	G_G	G_G
31195	蔡长忠	1	T_T	T_T	C_C	G_G	G_G	G_G	C_C	G_G	G_G
31203	季洪坤	1	T_C	T_T	C_C	G_A	G_A	A_G	C_G	G_G	G_G
31223	蔡长翠	1	T_T	T_T	C_C	G_A	G_A	A_G	C_C	C_C	G_G
31236	马秀英	1	T_C	T_T	C_C	A_A	A_A	A_A	C_C	G_G	G_G
31253	杨广友	1	T_C	T_T	C_C	G_A	G_A	A_G	C_G	G_G	G_G
31258	倪凤兰	1	T_C	T_C	C_C	G_A	G_A	A_G	C_C	G_G	G_G
31259	孙明	2	T_T	T_T	C_C	A_A	A_A	A_A	C_C	G_G	G_G
32006	周学坤	1	T_T	T_T	C_C	G_G	G_G	A_G	C_C	G_C	G_G
32010	李艮	1	T_T	T_T	C_C	G_G	G_G	A_G	C_G	G_G	A_A
32021	杨开花	1	T_C	T_T	C_C	G_A	G_A	A_G	C_G	G_G	G_G
32064	未月英	2	T_T	T_T	C_C	G_G	G_G	G_G	C_C	G_G	G_A
32069	周加英	2	T_C	T_T	C_C	G_G	G_G	G_G	C_G	G_G	G_G
32083	韩廷梅	2	T_C	T_T	C_C	G_A	G_A	A_G	C_C	G_C	G_A
32125	周文英	1	T_T	T_C	C_C	G_A	G_A	A_G	C_C	G_G	G_G
32126	崔玉梅	2	T_T	T_T	C_C	G_A	G_A	A_G	C_C	G_G	G_G
32135	田吾华	1		C_C	C_C	A_A	A_A	A_A	C_G	G_G	G_G
32142	谭云凤	2	T_T	T_T	C_T	G_A	A_A	A_A	G_G	G_C	G_G
32155	张晓龙	2	T_C	T_T	C_C	A_A	A_A	A_A	C_G	G_G	G_G
33008	邓凤明	1	T_T	T_T	C_T	G_A	A_A	A_A	C_G	G_G	G_G
33114	孙桂梅	1	T_T	T_T	C_C	G_A	G_A	A_G	C_G	G_G	G_G
33123	周素兰	1	T_C	T_T	C_C	A_A	A_A	A_A	C_C	G_G	G_G
33178	邓成兰	1		T_C	C_C	G_G	G_G			G_G

## Sheet: Sheet2
glaucoma=0
Marker Summary
Locus	Number	Number	Polymorph	Heterozygosity	Allelic	Test for HWE
	of	of	Info		Diversity
	Indiv	Alleles	Content			Chi-	DF	Pr > ChiSq	Prob
						Square			Exact
M1	229	2	0.2955	0.3406	0.3604	0.6907	1	0.4059	0.4639
M2	232	2	0.2486	0.3017	0.291	0.316	1	0.574	0.8164
M3	230	2	0.0761	0.0826	0.0792	0.4269	1	0.5135	1
M4	228	2	0.3722	0.4912	0.4945	0.0097	1	0.9214	1
M5	230	2	0.3744	0.5	0.4989	0.0012	1	0.9723	1
M6	228	2	0.368	0.5	0.4861	0.1861	1	0.6662	0.782
M7	218	2	0.3705	0.5183	0.4912	0.6684	1	0.4136	0.4876
M8	229	2	0.2764	0.3406	0.3313	0.1791	1	0.6721	0.8482
M9	228	2	0.3047	0.386	0.375	0.1949	1	0.6588	0.7214
M10	228	2	0.1411	0.1228	0.1528	8.7742	1	0.0031	0.0116
M11	215	2	0.2213	0.2698	0.2534	0.9006	1	0.3426	0.5878
M12	229	2	0.1527	0.1659	0.1666	0.0035	1	0.953	1
SAS 系统
													这是三个基因型比的结果，叫啥模型我忘了
Obs	Locus	NumTrait0	NumTrait1	ChiSqGenotype	ChiSqAllele	ChiSqTrend	dfGenotype	dfAllele	dfTrend	ProbGenotype	ProbAllele	ProbTrend
1	snp1	229	303	1.59831	0.97958	0.96511	2	1	1	0.44971	0.3223	0.3259
2	snp2	232	304	1.49351	0.52229	0.5138	2	1	1	0.4739	0.46987	0.4735
3	snp3	230	304	2.34101	1.71896	1.68133	2	1	1	0.31021	0.18983	0.19475
4	snp4	228	300	3.51548	3.51288	3.42823	2	1	1	0.17243	0.06089	0.06409
5	snp5	230	305	1.21644	1.18343	1.17229	2	1	1	0.54432	0.27666	0.27893
6	snp6	228	302	3.77887	3.19994	3.39215	2	1	1	0.15116	0.07364	0.06551
7	snp7	218	298	1.42068	1.21873	1.31228	2	1	1	0.49148	0.26961	0.25198
8	snp8	229	303	0.00473	0.00409	0.00421	2	1	1	0.99764	0.94901	0.94825
9	snp9	228	303	0.5068	0.11593	0.11573	2	1	1	0.77616	0.73349	0.73372
10	snp10	228	302	8.56244	0.00412	0.00399	2	1	1	0.01383	0.94885	0.94962
11	snp11	215	282	0.73143	0.15055	0.15479	2	1	1	0.6937	0.69801	0.694
12	snp12	229	302	5.14631	3.94419	4.04086	2	1	1	0.07629	0.04703	0.04441
碱基比较
SAS 系统
FREQ 过程
频数		表 - snp1a * glaucoma
百分比		snp1a	glaucoma(glaucoma)
行百分比			0	1	合计
列百分比		1	356	453	809
			33.09	42.1	75.19
			44	56
			76.72	74.02
		2	108	159	267
			10.04	14.78	24.81
			40.45	59.55
			23.28	25.98
		合计	464	612	1076
			43.12	56.88	100
表“glaucoma-snp1a”的统计量
统计量	自由度	值	概率
卡方	1	1.0347	0.3091
似然比卡方检验	1	1.0386	0.3082
连续调整卡方	1	0.8948	0.3442
Mantel-Haenszel 卡方	1	1.0337	0.3093
Phi 系数		0.031
列联系数		0.031
Cramer V		0.031
Fisher 精确检验
单元格 (1,1) 频数 (F)	356
左侧 Pr <= F	0.8619
右侧 Pr >= F	0.1721
表概率 (P)	0.034
双侧 Pr <= P	0.3192
相对风险的估计值（行 1/行 2）
研究类型	值	95% 置信限
案例对照（优比）	1.157	0.8735	1.5325	OR值和95%CI
Cohort（Col1 风险）	1.0879	0.9224	1.2831
Cohort（Col2 风险）	0.9403	0.8371	1.0562
样本大小 = 1076
频数		表 - snp2a * glaucoma
百分比		snp2a	glaucoma(glaucoma)
行百分比			0	1	合计
列百分比		1	382	494	876
			35.5	45.91	81.41
			43.61	56.39
			82.33	80.72
		2	82	118	200
			7.62	10.97	18.59
			41	59
			17.67	19.28
		合计	464	612	1076
			43.12	56.88	100
表“glaucoma-snp2a”的统计量
统计量	自由度	值	概率
卡方	1	0.4513	0.5017
似然比卡方检验	1	0.4528	0.501
连续调整卡方	1	0.3513	0.5534
Mantel-Haenszel 卡方	1	0.4509	0.5019
Phi 系数		0.0205
列联系数		0.0205
Cramer V		0.0205
Fisher 精确检验
单元格 (1,1) 频数 (F)	382
左侧 Pr <= F	0.7733
右侧 Pr >= F	0.2772
表概率 (P)	0.0506
双侧 Pr <= P	0.5273
相对风险的估计值（行 1/行 2）
研究类型	值	95% 置信限
案例对照（优比）	1.1128	0.8147	1.5199
Cohort（Col1 风险）	1.0636	0.8862	1.2766
Cohort（Col2 风险）	0.9558	0.8398	1.0878
样本大小 = 1076
频数		表 - snp3a * glaucoma
百分比		snp3a	glaucoma(glaucoma)
行百分比			0	1	合计
列百分比		1	445	576	1021
			41.36	53.53	94.89
			43.58	56.42
			95.91	94.12
		2	19	36	55
			1.77	3.35	5.11
			34.55	65.45
			4.09	5.88
		合计	464	612	1076
			43.12	56.88	100
表“glaucoma-snp3a”的统计量
统计量	自由度	值	概率
卡方	1	1.7386	0.1873
似然比卡方检验	1	1.7745	0.1828
连续调整卡方	1	1.3896	0.2385
Mantel-Haenszel 卡方	1	1.737	0.1875
Phi 系数		0.0402
列联系数		0.0402
Cramer V		0.0402
Fisher 精确检验
单元格 (1,1) 频数 (F)	445
左侧 Pr <= F	0.9289
右侧 Pr >= F	0.1187
表概率 (P)	0.0475
双侧 Pr <= P	0.2098
相对风险的估计值（行 1/行 2）
研究类型	值	95% 置信限
案例对照（优比）	1.4638	0.8283	2.5868
Cohort（Col1 风险）	1.2617	0.8711	1.8273
Cohort（Col2 风险）	0.8619	0.7061	1.0521
样本大小 = 1076
频数		表 - snp4a * glaucoma
百分比		snp4a	glaucoma(glaucoma)
行百分比			0	1	合计
列百分比		1	260	378	638
			24.16	35.13	59.29
			40.75	59.25
			56.03	61.76
		2	204	234	438
			18.96	21.75	40.71
			46.58	53.42
			43.97	38.24
		合计	464	612	1076
			43.12	56.88	100
表“glaucoma-snp4a”的统计量
统计量	自由度	值	概率
卡方	1	3.5903	0.0581
似然比卡方检验	1	3.5855	0.0583
连续调整卡方	1	3.3568	0.0669
Mantel-Haenszel 卡方	1	3.587	0.0582
Phi 系数		-0.0578
列联系数		0.0577
Cramer V		-0.0578
Fisher 精确检验
单元格 (1,1) 频数 (F)	260
左侧 Pr <= F	0.0335
右侧 Pr >= F	0.9748
表概率 (P)	0.0083
双侧 Pr <= P	0.0604
相对风险的估计值（行 1/行 2）
研究类型	值	95% 置信限
案例对照（优比）	0.789	0.6173	1.0083
Cohort（Col1 风险）	0.875	0.7628	1.0036
Cohort（Col2 风险）	1.109	0.9949	1.2362
样本大小 = 1076
频数		表 - snp5a * glaucoma
百分比		snp5a	glaucoma(glaucoma)
行百分比			0	1	合计
列百分比		1	245	342	587
			22.77	31.78	54.55
			41.74	58.26
			52.8	55.88
		2	219	270	489
			20.35	25.09	45.45
			44.79	55.21
			47.2	44.12
		合计	464	612	1076
			43.12	56.88	100
表“glaucoma-snp5a”的统计量
统计量	自由度	值	概率
卡方	1	1.0102	0.3149
似然比卡方检验	1	1.0099	0.3149
连续调整卡方	1	0.8898	0.3455
Mantel-Haenszel 卡方	1	1.0093	0.3151
Phi 系数		-0.0306
列联系数		0.0306
Cramer V		-0.0306
Fisher 精确检验
单元格 (1,1) 频数 (F)	245
左侧 Pr <= F	0.1728
右侧 Pr >= F	0.857
表概率 (P)	0.0298
双侧 Pr <= P	0.3232
相对风险的估计值（行 1/行 2）
研究类型	值	95% 置信限
案例对照（优比）	0.8832	0.6932	1.1253
Cohort（Col1 风险）	0.932	0.8125	1.069
Cohort（Col2 风险）	1.0552	0.9499	1.1722
样本大小 = 1076
频数		表 - snp6a * glaucoma
百分比		snp6a	glaucoma(glaucoma)
行百分比			0	1	合计
列百分比		1	274	327	601
			25.46	30.39	55.86
			45.59	54.41
			59.05	53.43
		2	190	285	475
			17.66	26.49	44.14
			40	60
			40.95	46.57
		合计	464	612	1076
			43.12	56.88	100
表“glaucoma-snp6a”的统计量
统计量	自由度	值	概率
卡方	1	3.381	0.066
似然比卡方检验	1	3.3871	0.0657
连续调整卡方	1	3.1569	0.0756
Mantel-Haenszel 卡方	1	3.3778	0.0661
Phi 系数		0.0561
列联系数		0.056
Cramer V		0.0561
Fisher 精确检验
单元格 (1,1) 频数 (F)	274
左侧 Pr <= F	0.9714
右侧 Pr >= F	0.0377
表概率 (P)	0.0091
双侧 Pr <= P	0.0723
相对风险的估计值（行 1/行 2）
研究类型	值	95% 置信限
案例对照（优比）	1.2569	0.9849	1.604
Cohort（Col1 风险）	1.1398	0.9903	1.3118
Cohort（Col2 风险）	0.9068	0.8175	1.0059
样本大小 = 1076
频数		表 - snp7a * glaucoma
百分比		snp7a	glaucoma(glaucoma)
行百分比			0	1	合计
列百分比		1	275	333	608
			25.56	30.95	56.51
			45.23	54.77
			59.27	54.41
		2	189	279	468
			17.57	25.93	43.49
			40.38	59.62
			40.73	45.59
		合计	464	612	1076
			43.12	56.88	100
表“glaucoma-snp7a”的统计量
统计量	自由度	值	概率
卡方	1	2.5316	0.1116
似然比卡方检验	1	2.5357	0.1113
连续调整卡方	1	2.3379	0.1263
Mantel-Haenszel 卡方	1	2.5293	0.1118
Phi 系数		0.0485
列联系数		0.0484
Cramer V		0.0485
Fisher 精确检验
单元格 (1,1) 频数 (F)	275
左侧 Pr <= F	0.9509
右侧 Pr >= F	0.063
表概率 (P)	0.014
双侧 Pr <= P	0.1207
相对风险的估计值（行 1/行 2）
研究类型	值	95% 置信限
案例对照（优比）	1.2191	0.955	1.5562
Cohort（Col1 风险）	1.12	0.9731	1.2891
Cohort（Col2 风险）	0.9187	0.8281	1.0192
样本大小 = 1076
频数		表 - snp8a * glaucoma
百分比		snp8a	glaucoma(glaucoma)
行百分比			0	1	合计
列百分比		1	368	484	852
			34.2	44.98	79.18
			43.19	56.81
			79.31	79.08
		2	96	128	224
			8.92	11.9	20.82
			42.86	57.14
			20.69	20.92
		合计	464	612	1076
			43.12	56.88	100
表“glaucoma-snp8a”的统计量
统计量	自由度	值	概率
卡方	1	0.0081	0.9281
似然比卡方检验	1	0.0081	0.9281
连续调整卡方	1	0.0002	0.9885
Mantel-Haenszel 卡方	1	0.0081	0.9282
Phi 系数		0.0027
列联系数		0.0027
Cramer V		0.0027
Fisher 精确检验
单元格 (1,1) 频数 (F)	368
左侧 Pr <= F	0.5651
右侧 Pr >= F	0.4951
表概率 (P)	0.0602
双侧 Pr <= P	0.9397
相对风险的估计值（行 1/行 2）
研究类型	值	95% 置信限
案例对照（优比）	1.0138	0.753	1.3648
Cohort（Col1 风险）	1.0078	0.8505	1.1942
Cohort（Col2 风险）	0.9941	0.875	1.1295
样本大小 = 1076
频数		表 - snp9a * glaucoma
百分比		snp9a	glaucoma(glaucoma)
行百分比			0	1	合计
列百分比		1	350	466	816
			32.53	43.31	75.84
			42.89	57.11
			75.43	76.14
		2	114	146	260
			10.59	13.57	24.16
			43.85	56.15
			24.57	23.86
		合计	464	612	1076
			43.12	56.88	100
表“glaucoma-snp9a”的统计量
统计量	自由度	值	概率
卡方	1	0.0732	0.7868
似然比卡方检验	1	0.0731	0.7869
连续调整卡方	1	0.0394	0.8426
Mantel-Haenszel 卡方	1	0.0731	0.7869
Phi 系数		-0.0082
列联系数		0.0082
Cramer V		-0.0082
Fisher 精确检验
单元格 (1,1) 频数 (F)	350
左侧 Pr <= F	0.4207
右侧 Pr >= F	0.6345
表概率 (P)	0.0552
双侧 Pr <= P	0.8293
相对风险的估计值（行 1/行 2）
研究类型	值	95% 置信限
案例对照（优比）	0.9619	0.7259	1.2746
Cohort（Col1 风险）	0.9782	0.8347	1.1465
Cohort（Col2 风险）	1.017	0.8995	1.1498
样本大小 = 1076
频数		表 - snp10a * glaucoma
百分比		snp10a	glaucoma(glaucoma)
行百分比			0	1	合计
列百分比		1	426	561	987
			39.59	52.14	91.73
			43.16	56.84
			91.81	91.67
		2	38	51	89
			3.53	4.74	8.27
			42.7	57.3
			8.19	8.33
		合计	464	612	1076
			43.12	56.88	100
表“glaucoma-snp10a”的统计量
统计量	自由度	值	概率
卡方	1	0.0072	0.9325
似然比卡方检验	1	0.0072	0.9324
连续调整卡方	1	0	1
Mantel-Haenszel 卡方	1	0.0072	0.9325
Phi 系数		0.0026
列联系数		0.0026
Cramer V		0.0026
Fisher 精确检验
单元格 (1,1) 频数 (F)	426
左侧 Pr <= F	0.5762
右侧 Pr >= F	0.5125
表概率 (P)	0.0887
双侧 Pr <= P	1
相对风险的估计值（行 1/行 2）
研究类型	值	95% 置信限
案例对照（优比）	1.0191	0.6574	1.58
Cohort（Col1 风险）	1.0109	0.7864	1.2994
Cohort（Col2 风险）	0.9919	0.8224	1.1963
样本大小 = 1076
频数		表 - snp11a * glaucoma
百分比		snp11a	glaucoma(glaucoma)
行百分比			0	1	合计
列百分比		1	400	523	923
			37.17	48.61	85.78
			43.34	56.66
			86.21	85.46
		2	64	89	153
			5.95	8.27	14.22
			41.83	58.17
			13.79	14.54
		合计	464	612	1076
			43.12	56.88	100
表“glaucoma-snp11a”的统计量
统计量	自由度	值	概率
卡方	1	0.1215	0.7274
似然比卡方检验	1	0.1218	0.7271
连续调整卡方	1	0.0678	0.7945
Mantel-Haenszel 卡方	1	0.1214	0.7275
Phi 系数		0.0106
列联系数		0.0106
Cramer V		0.0106
Fisher 精确检验
单元格 (1,1) 频数 (F)	400
左侧 Pr <= F	0.6679
右侧 Pr >= F	0.3983
表概率 (P)	0.0663
双侧 Pr <= P	0.7916
相对风险的估计值（行 1/行 2）
研究类型	值	95% 置信限
案例对照（优比）	1.0636	0.752	1.5042
Cohort（Col1 风险）	1.036	0.8475	1.2665
Cohort（Col2 风险）	0.9741	0.842	1.1269
样本大小 = 1076
频数		表 - snp12a * glaucoma
百分比		snp12a	glaucoma(glaucoma)
行百分比			0	1	合计
列百分比		1	422	576	998
			39.22	53.53	92.75
			42.28	57.72
			90.95	94.12
		2	42	36	78
			3.9	3.35	7.25
			53.85	46.15
			9.05	5.88
		合计	464	612	1076
			43.12	56.88	100
表“glaucoma-snp12a”的统计量
统计量	自由度	值	概率
卡方	1	3.9428	0.0471
似然比卡方检验	1	3.8992	0.0483
连续调整卡方	1	3.4855	0.0619
Mantel-Haenszel 卡方	1	3.9391	0.0472
Phi 系数		-0.0605
列联系数		0.0604
Cramer V		-0.0605
Fisher 精确检验
单元格 (1,1) 频数 (F)	422
左侧 Pr <= F	0.0315
右侧 Pr >= F	0.9819
表概率 (P)	0.0134
双侧 Pr <= P	0.0571
相对风险的估计值（行 1/行 2）
研究类型	值	95% 置信限
案例对照（优比）	0.628	0.3954	0.9973
Cohort（Col1 风险）	0.7853	0.6315	0.9764
Cohort（Col2 风险）	1.2505	0.9783	1.5985
样本大小 = 1076
基因型编码：1 NN 2 RN 3 RR
显性模型(RR+RN:NN;)
SAS 系统
FREQ 过程
频数		表 - snp1b * glaucoma
百分比		snp1b	glaucoma(glaucoma)
行百分比			0	1	合计
列百分比		1	139	167	306
			25.84	31.04	56.88
			45.42	54.58
			59.91	54.58
		2	93	139	232
			17.29	25.84	43.12
			40.09	59.91
			40.09	45.42
		合计	232	306	538
			43.12	56.88	100
表“glaucoma-snp1b”的统计量
统计量	自由度	值	概率
卡方	1	1.5334	0.2156
似然比卡方检验	1	1.5363	0.2152
连续调整卡方	1	1.3234	0.25
Mantel-Haenszel 卡方	1	1.5305	0.216
Phi 系数		0.0534
列联系数		0.0533
Cramer V		0.0534
Fisher 精确检验
单元格 (1,1) 频数 (F)	139
左侧 Pr <= F	0.9077
右侧 Pr >= F	0.1249
表概率 (P)	0.0326
双侧 Pr <= P	0.22
相对风险的估计值（行 1/行 2）
研究类型	值	95% 置信限
案例对照（优比）	1.244	0.8803	1.758
Cohort（Col1 风险）	1.1332	0.9282	1.3835
Cohort（Col2 风险）	0.9109	0.7866	1.0548
样本大小 = 538
频数		表 - snp2b * glaucoma
百分比		snp2b	glaucoma(glaucoma)
行百分比			0	1	合计
列百分比		1	156	202	358
			29	37.55	66.54
			43.58	56.42
			67.24	66.01
		2	76	104	180
			14.13	19.33	33.46
			42.22	57.78
			32.76	33.99
		合计	232	306	538
			43.12	56.88	100
表“glaucoma-snp2b”的统计量
统计量	自由度	值	概率
卡方	1	0.0894	0.7649
似然比卡方检验	1	0.0895	0.7648
连续调整卡方	1	0.0428	0.8362
Mantel-Haenszel 卡方	1	0.0893	0.7651
Phi 系数		0.0129
列联系数		0.0129
Cramer V		0.0129
Fisher 精确检验
单元格 (1,1) 频数 (F)	156
左侧 Pr <= F	0.6517
右侧 Pr >= F	0.4186
表概率 (P)	0.0704
双侧 Pr <= P	0.7826
相对风险的估计值（行 1/行 2）
研究类型	值	95% 置信限
案例对照（优比）	1.0568	0.7357	1.5179
Cohort（Col1 风险）	1.032	0.8386	1.2702
Cohort（Col2 风险）	0.9766	0.8367	1.1398
样本大小 = 538
频数		表 - snp3b * glaucoma
百分比		snp3b	glaucoma(glaucoma)
行百分比			0	1	合计
列百分比		1	213	272	485
			39.59	50.56	90.15
			43.92	56.08
			91.81	88.89
		2	19	34	53
			3.53	6.32	9.85
			35.85	64.15
			8.19	11.11
		合计	232	306	538
			43.12	56.88	100
表“glaucoma-snp3b”的统计量
统计量	自由度	值	概率
卡方	1	1.2682	0.2601
似然比卡方检验	1	1.2882	0.2564
连续调整卡方	1	0.9605	0.3271
Mantel-Haenszel 卡方	1	1.2658	0.2606
Phi 系数		0.0486
列联系数		0.0485
Cramer V		0.0486
Fisher 精确检验
单元格 (1,1) 频数 (F)	213
左侧 Pr <= F	0.8991
右侧 Pr >= F	0.1636
表概率 (P)	0.0627
双侧 Pr <= P	0.3072
相对风险的估计值（行 1/行 2）
研究类型	值	95% 置信限
案例对照（优比）	1.4013	0.7773	2.5263
Cohort（Col1 风险）	1.2251	0.8429	1.7805
Cohort（Col2 风险）	0.8742	0.7043	1.0851
样本大小 = 538
频数		表 - snp4b * glaucoma
百分比		snp4b	glaucoma(glaucoma)
行百分比			0	1	合计
列百分比		1	74	120	194
			13.75	22.3	36.06
			38.14	61.86
			31.9	39.22
		2	158	186	344
			29.37	34.57	63.94
			45.93	54.07
			68.1	60.78
		合计	232	306	538
			43.12	56.88	100
表“glaucoma-snp4b”的统计量
统计量	自由度	值	概率
卡方	1	3.0659	0.08
似然比卡方检验	1	3.0826	0.0791
连续调整卡方	1	2.7566	0.0969
Mantel-Haenszel 卡方	1	3.0602	0.0802
Phi 系数		-0.0755
列联系数		0.0753
Cramer V		-0.0755
Fisher 精确检验
单元格 (1,1) 频数 (F)	74
左侧 Pr <= F	0.0482
右侧 Pr >= F	0.9675
表概率 (P)	0.0157
双侧 Pr <= P	0.0855
相对风险的估计值（行 1/行 2）
研究类型	值	95% 置信限
案例对照（优比）	0.7259	0.507	1.0395
Cohort（Col1 风险）	0.8305	0.6713	1.0274
Cohort（Col2 风险）	1.144	0.9873	1.3255
样本大小 = 538
频数	表 - snp5b * glaucoma
百分比	snp5b	glaucoma(glaucoma)
行百分比		0	1	合计
列百分比	1	65	97	162
		12.08	18.03	30.11
		40.12	59.88
		28.02	31.7
	2	167	209	376
		31.04	38.85	69.89
		44.41	55.59
		71.98	68.3
	合计	232	306	538
		43.12	56.88	100
表“glaucoma-snp5b”的统计量
统计量	自由度	值	概率
卡方	1	0.8501	0.3565
似然比卡方检验	1	0.8533	0.3556
连续调整卡方	1	0.6842	0.4082
Mantel-Haenszel 卡方	1	0.8485	0.357
Phi 系数		-0.0398
列联系数		0.0397
Cramer V		-0.0398
Fisher 精确检验
单元格 (1,1) 频数 (F)	65
左侧 Pr <= F	0.2043
右侧 Pr >= F	0.8454
表概率 (P)	0.0497
双侧 Pr <= P	0.3934
相对风险的估计值（行 1/行 2）
研究类型	值	95% 置信限
案例对照（优比）	0.8386	0.5768	1.2193
Cohort（Col1 风险）	0.9034	0.7254	1.1251
Cohort（Col2 风险）	1.0772	0.9224	1.2579
样本大小 = 538
频数	表 - snp6b * glaucoma
百分比	snp6b	glaucoma(glaucoma)
行百分比		0	1	合计
列百分比	1	80	82	162
		14.87	15.24	30.11
		49.38	50.62
		34.48	26.8
	2	152	224	376
		28.25	41.64	69.89
		40.43	59.57
		65.52	73.2
	合计	232	306	538
		43.12	56.88	100
表“glaucoma-snp6b”的统计量
统计量	自由度	值	概率
卡方	1	3.7036	0.0543
似然比卡方检验	1	3.6867	0.0548
连续调整卡方	1	3.3474	0.0673
Mantel-Haenszel 卡方	1	3.6967	0.0545
Phi 系数		0.083
列联系数		0.0827
Cramer V		0.083
Fisher 精确检验
单元格 (1,1) 频数 (F)	80
左侧 Pr <= F	0.9781
右侧 Pr >= F	0.0339
表概率 (P)	0.012
双侧 Pr <= P	0.0582
相对风险的估计值（行 1/行 2）
研究类型	值	95% 置信限
案例对照（优比）	1.4377	0.9926	2.0826
Cohort（Col1 风险）	1.2216	1.0017	1.4896
Cohort（Col2 风险）	0.8496	0.7144	1.0105
样本大小 = 538
频数	表 - snp7b * glaucoma
百分比	snp7b	glaucoma(glaucoma)
行百分比		0	1	合计
列百分比	1	81	86	167
		15.06	15.99	31.04
		48.5	51.5
		34.91	28.1
	2	151	220	371
		28.07	40.89	68.96
		40.7	59.3
		65.09	71.9
	合计	232	306	538
		43.12	56.88	100
表“glaucoma-snp7b”的统计量
统计量	自由度	值	概率
卡方	1	2.8582	0.0909
似然比卡方检验	1	2.8469	0.0916
连续调整卡方	1	2.549	0.1104
Mantel-Haenszel 卡方	1	2.8529	0.0912
Phi 系数		0.0729
列联系数		0.0727
Cramer V		0.0729
Fisher 精确检验
单元格 (1,1) 频数 (F)	81
左侧 Pr <= F	0.9626
右侧 Pr >= F	0.0554
表概率 (P)	0.018
双侧 Pr <= P	0.1096
相对风险的估计值（行 1/行 2）
研究类型	值	95% 置信限
案例对照（优比）	1.3722	0.9503	1.9815
Cohort（Col1 风险）	1.1917	0.9769	1.4537
Cohort（Col2 风险）	0.8684	0.7329	1.029
样本大小 = 538
频数	表 - snp8b * glaucoma
百分比	snp8b	glaucoma(glaucoma)
行百分比		0	1	合计
列百分比	1	145	190	335
		26.95	35.32	62.27
		43.28	56.72
		62.5	62.09
	2	87	116	203
		16.17	21.56	37.73
		42.86	57.14
		37.5	37.91
	合计	232	306	538
		43.12	56.88	100
表“glaucoma-snp8b”的统计量
统计量	自由度	值	概率
卡方	1	0.0094	0.9229
似然比卡方检验	1	0.0094	0.9229
连续调整卡方	1	0	0.9944
Mantel-Haenszel 卡方	1	0.0094	0.9229
Phi 系数		0.0042
列联系数		0.0042
Cramer V		0.0042
Fisher 精确检验
单元格 (1,1) 频数 (F)	145
左侧 Pr <= F	0.5736
右侧 Pr >= F	0.4976
表概率 (P)	0.0712
双侧 Pr <= P	0.9287
相对风险的估计值（行 1/行 2）
研究类型	值	95% 置信限
案例对照（优比）	1.0175	0.7155	1.447
Cohort（Col1 风险）	1.01	0.8263	1.2343
Cohort（Col2 风险）	0.9925	0.853	1.1549
样本大小 = 538
频数	表 - snp9b * glaucoma
百分比	snp9b	glaucoma(glaucoma)
行百分比		0	1	合计
列百分比	1	131	179	310
		24.35	33.27	57.62
		42.26	57.74
		56.47	58.5
	2	101	127	228
		18.77	23.61	42.38
		44.3	55.7
		43.53	41.5
	合计	232	306	538
		43.12	56.88	100
表“glaucoma-snp9b”的统计量
统计量	自由度	值	概率
卡方	1	0.2229	0.6368
似然比卡方检验	1	0.2228	0.6369
连续调整卡方	1	0.1475	0.7009
Mantel-Haenszel 卡方	1	0.2225	0.6371
Phi 系数		-0.0204
列联系数		0.0204
Cramer V		-0.0204
Fisher 精确检验
单元格 (1,1) 频数 (F)	131
左侧 Pr <= F	0.3503
右侧 Pr >= F	0.7125
表概率 (P)	0.0628
双侧 Pr <= P	0.6602
相对风险的估计值（行 1/行 2）
研究类型	值	95% 置信限
案例对照（优比）	0.9202	0.6517	1.2994
Cohort（Col1 风险）	0.9539	0.7848	1.1596
Cohort（Col2 风险）	1.0366	0.8923	1.2043
样本大小 = 538
频数		表 - snp10b * glaucoma
百分比		snp10b	glaucoma(glaucoma)
行百分比			0	1	合计
列百分比		1	199	255	454
			36.99	47.4	84.39
			43.83	56.17
			85.78	83.33
		2	33	51	84
			6.13	9.48	15.61
			39.29	60.71
			14.22	16.67
		合计	232	306	538
			43.12	56.88	100
表“glaucoma-snp10b”的统计量
统计量	自由度	值	概率
卡方	1	0.5975	0.4395
似然比卡方检验	1	0.6016	0.438
连续调整卡方	1	0.4265	0.5137
Mantel-Haenszel 卡方	1	0.5964	0.44
Phi 系数		0.0333
列联系数		0.0333
Cramer V		0.0333
Fisher 精确检验
单元格 (1,1) 频数 (F)	199
左侧 Pr <= F	0.8138
右侧 Pr >= F	0.2577
表概率 (P)	0.0715
双侧 Pr <= P	0.4733
相对风险的估计值（行 1/行 2）
研究类型	值	95% 置信限
案例对照（优比）	1.2061	0.7497	1.9403
Cohort（Col1 风险）	1.1157	0.8386	1.4844
Cohort（Col2 风险）	0.9251	0.7648	1.119
样本大小 = 538
频数		表 - snp11b * glaucoma
百分比		snp11b	glaucoma(glaucoma)
行百分比			0	1	合计
列百分比		1	171	224	395
			31.78	41.64	73.42
			43.29	56.71
			73.71	73.2
		2	61	82	143
			11.34	15.24	26.58
			42.66	57.34
			26.29	26.8
		合计	232	306	538
			43.12	56.88	100
表“glaucoma-snp11b”的统计量
统计量	自由度	值	概率
卡方	1	0.0172	0.8957
似然比卡方检验	1	0.0172	0.8956
连续调整卡方	1	0.0011	0.974
Mantel-Haenszel 卡方	1	0.0172	0.8958
Phi 系数		0.0057
列联系数		0.0057
Cramer V		0.0057
Fisher 精确检验
单元格 (1,1) 频数 (F)	171
左侧 Pr <= F	0.59
右侧 Pr >= F	0.4878
表概率 (P)	0.0779
双侧 Pr <= P	0.9217
相对风险的估计值（行 1/行 2）
研究类型	值	95% 置信限
案例对照（优比）	1.0262	0.6972	1.5105
Cohort（Col1 风险）	1.0149	0.8136	1.2659
Cohort（Col2 风险）	0.9889	0.8381	1.167
样本大小 = 538
频数		表 - snp12b * glaucoma
百分比		snp12b	glaucoma(glaucoma)
行百分比			0	1	合计
列百分比		1	192	270	462
			35.69	50.19	85.87
			41.56	58.44
			82.76	88.24
		2	40	36	76
			7.43	6.69	14.13
			52.63	47.37
			17.24	11.76
		合计	232	306	538
			43.12	56.88	100
表“glaucoma-snp12b”的统计量
统计量	自由度	值	概率
卡方	1	3.2626	0.0709
似然比卡方检验	1	3.232	0.0722
连续调整卡方	1	2.8268	0.0927
Mantel-Haenszel 卡方	1	3.2566	0.0711
Phi 系数		-0.0779
列联系数		0.0776
Cramer V		-0.0779
Fisher 精确检验
单元格 (1,1) 频数 (F)	192
左侧 Pr <= F	0.0468
右侧 Pr >= F	0.9728
表概率 (P)	0.0197
双侧 Pr <= P	0.0804
相对风险的估计值（行 1/行 2）
研究类型	值	95% 置信限
案例对照（优比）	0.64	0.3933	1.0413
Cohort（Col1 风险）	0.7896	0.6217	1.0029
Cohort（Col2 风险）	1.2338	0.9617	1.5828
样本大小 = 538
隐性模型（2 RN+NN 3 RR）
SAS 系统
FREQ 过程
频数		表 - snp1b * glaucoma
百分比		snp1b	glaucoma(glaucoma)
行百分比			0	1	合计
列百分比		2	217	286	503
			40.33	53.16	93.49
			43.14	56.86
			93.53	93.46
		3	15	20	35
			2.79	3.72	6.51
			42.86	57.14
			6.47	6.54
		合计	232	306	538
			43.12	56.88	100
表“glaucoma-snp1b”的统计量
统计量	自由度	值	概率
卡方	1	0.0011	0.9738
似然比卡方检验	1	0.0011	0.9738
连续调整卡方	1	0	1
Mantel-Haenszel 卡方	1	0.0011	0.9739
Phi 系数		0.0014
列联系数		0.0014
Cramer V		0.0014
Fisher 精确检验
单元格 (1,1) 频数 (F)	217
左侧 Pr <= F	0.58
右侧 Pr >= F	0.5598
表概率 (P)	0.1398
双侧 Pr <= P	1
相对风险的估计值（行 1/行 2）
研究类型	值	95% 置信限
案例对照（优比）	1.0117	0.5062	2.0216
Cohort（Col1 风险）	1.0066	0.6778	1.4949
Cohort（Col2 风险）	0.995	0.7395	1.3389
样本大小 = 538
频数	表 - snp2b * glaucoma
百分比	snp2b	glaucoma(glaucoma)
行百分比		0	1	合计
列百分比	2	226	292	518
		42.01	54.28	96.28
		43.63	56.37
		97.41	95.42
	3	6	14	20
		1.12	2.6	3.72
		30	70
		2.59	4.58
	合计	232	306	538
		43.12	56.88	100
表“glaucoma-snp2b”的统计量
统计量	自由度	值	概率
卡方	1	1.4584	0.2272
似然比卡方检验	1	1.5127	0.2187
连续调整卡方	1	0.9557	0.3283
Mantel-Haenszel 卡方	1	1.4557	0.2276
Phi 系数		0.0521
列联系数		0.052
Cramer V		0.0521
Fisher 精确检验
单元格 (1,1) 频数 (F)	226
左侧 Pr <= F	0.9272
右侧 Pr >= F	0.1644
表概率 (P)	0.0915
双侧 Pr <= P	0.2579
相对风险的估计值（行 1/行 2）
研究类型	值	95% 置信限
案例对照（优比）	1.8059	0.6832	4.7735
Cohort（Col1 风险）	1.4543	0.7393	2.8608
Cohort（Col2 风险）	0.8053	0.5985	1.0835
样本大小 = 538
频数		表 - snp3b * glaucoma
百分比		snp3b	glaucoma(glaucoma)
行百分比			0	1	合计
列百分比		2	232	304	536
			43.12	56.51	99.63
			43.28	56.72
			100	99.35
		3	0	2	2
			0	0.37	0.37
			0	100
			0	0.65
		合计	232	306	538
			43.12	56.88	100
表“glaucoma-snp3b”的统计量
统计量	自由度	值	概率
卡方	1	1.522	0.2173
似然比卡方检验	1	2.2628	0.1325
连续调整卡方	1	0.2688	0.6041
Mantel-Haenszel 卡方	1	1.5192	0.2177
Phi 系数		0.0532
列联系数		0.0531
Cramer V		0.0532
WARNING: 50% 的单元格的期望计数
小于 5。卡方可能不是有效的检验。
Fisher 精确检验
单元格 (1,1) 频数 (F)	232
左侧 Pr <= F	1
右侧 Pr >= F	0.323
表概率 (P)	0.323
双侧 Pr <= P	0.5085
相对风险的估计值（行 1/行 2）
研究类型	值	95% 置信限
Cohort（Col2 风险）	0.5672	0.5267	0.6107
没有计算一个或多个风险估计 - 零单元格。
样本大小 = 538
频数		表 - snp4b * glaucoma
百分比		snp4b	glaucoma(glaucoma)
行百分比			0	1	合计
列百分比		2	186	258	444
			34.57	47.96	82.53
			41.89	58.11
			80.17	84.31
		3	46	48	94
			8.55	8.92	17.47
			48.94	51.06
			19.83	15.69
		合计	232	306	538
			43.12	56.88	100
表“glaucoma-snp4b”的统计量
统计量	自由度	值	概率
卡方	1	1.5695	0.2103
似然比卡方检验	1	1.5592	0.2118
连续调整卡方	1	1.2954	0.2551
Mantel-Haenszel 卡方	1	1.5666	0.2107
Phi 系数		-0.054
列联系数		0.0539
Cramer V		-0.054
Fisher 精确检验
单元格 (1,1) 频数 (F)	186
左侧 Pr <= F	0.1277
右侧 Pr >= F	0.9139
表概率 (P)	0.0416
双侧 Pr <= P	0.2516
相对风险的估计值（行 1/行 2）
研究类型	值	95% 置信限
案例对照（优比）	0.7523	0.4815	1.1753
Cohort（Col1 风险）	0.8561	0.6776	1.0815
Cohort（Col2 风险）	1.138	0.9196	1.4082
样本大小 = 538
频数		表 - snp5b * glaucoma
百分比		snp5b	glaucoma(glaucoma)
行百分比			0	1	合计
列百分比		2	180	245	425
			33.46	45.54	79
			42.35	57.65
			77.59	80.07
		3	52	61	113
			9.67	11.34	21
			46.02	53.98
			22.41	19.93
		合计	232	306	538
			43.12	56.88	100
表“glaucoma-snp5b”的统计量
统计量	自由度	值	概率
卡方	1	0.4888	0.4845
似然比卡方检验	1	0.4871	0.4852
连续调整卡方	1	0.3508	0.5537
Mantel-Haenszel 卡方	1	0.4879	0.4849
Phi 系数		-0.0301
列联系数		0.0301
Cramer V		-0.0301
Fisher 精确检验
单元格 (1,1) 频数 (F)	180
左侧 Pr <= F	0.2763
右侧 Pr >= F	0.7901
表概率 (P)	0.0664
双侧 Pr <= P	0.5219
相对风险的估计值（行 1/行 2）
研究类型	值	95% 置信限
案例对照（优比）	0.8619	0.568	1.3077
Cohort（Col1 风险）	0.9204	0.7324	1.1566
Cohort（Col2 风险）	1.0679	0.8842	1.2897
样本大小 = 538
频数		表 - snp6b * glaucoma
百分比		snp6b	glaucoma(glaucoma)
行百分比			0	1	合计
列百分比		2	194	245	439
			36.06	45.54	81.6
			44.19	55.81
			83.62	80.07
		3	38	61	99
			7.06	11.34	18.4
			38.38	61.62
			16.38	19.93
		合计	232	306	538
			43.12	56.88	100
表“glaucoma-snp6b”的统计量
统计量	自由度	值	概率
卡方	1	1.1108	0.2919
似然比卡方检验	1	1.12	0.2899
连续调整卡方	1	0.8867	0.3464
Mantel-Haenszel 卡方	1	1.1088	0.2923
Phi 系数		0.0454
列联系数		0.0454
Cramer V		0.0454
Fisher 精确检验
单元格 (1,1) 频数 (F)	194
左侧 Pr <= F	0.8785
右侧 Pr >= F	0.1733
表概率 (P)	0.0518
双侧 Pr <= P	0.3134
相对风险的估计值（行 1/行 2）
研究类型	值	95% 置信限
案例对照（优比）	1.2711	0.8132	1.9869
Cohort（Col1 风险）	1.1513	0.8782	1.5094
Cohort（Col2 风险）	0.9057	0.7593	1.0804
样本大小 = 538
频数		表 - snp7b * glaucoma
百分比		snp7b	glaucoma(glaucoma)
行百分比			0	1	合计
列百分比		2	194	247	441
			36.06	45.91	81.97
			43.99	56.01
			83.62	80.72
		3	38	59	97
			7.06	10.97	18.03
			39.18	60.82
			16.38	19.28
		合计	232	306	538
			43.12	56.88	100
表“glaucoma-snp7b”的统计量
统计量	自由度	值	概率
卡方	1	0.7518	0.3859
似然比卡方检验	1	0.7568	0.3843
连续调整卡方	1	0.5683	0.4509
Mantel-Haenszel 卡方	1	0.7504	0.3864
Phi 系数		0.0374
列联系数		0.0374
Cramer V		0.0374
Fisher 精确检验
单元格 (1,1) 频数 (F)	194
左侧 Pr <= F	0.8365
右侧 Pr >= F	0.226
表概率 (P)	0.0625
双侧 Pr <= P	0.4286
相对风险的估计值（行 1/行 2）
研究类型	值	95% 置信限
案例对照（优比）	1.2195	0.7784	1.9105
Cohort（Col1 风险）	1.1229	0.8577	1.4701
Cohort（Col2 风险）	0.9208	0.7692	1.1023
样本大小 = 538
频数		表 - snp8b * glaucoma
百分比		snp8b	glaucoma(glaucoma)
行百分比			0	1	合计
列百分比		2	223	294	517
			41.45	54.65	96.1
			43.13	56.87
			96.12	96.08
		3	9	12	21
			1.67	2.23	3.9
			42.86	57.14
			3.88	3.92
		合计	232	306	538
			43.12	56.88	100
表“glaucoma-snp8b”的统计量
统计量	自由度	值	概率
卡方	1	0.0006	0.98
似然比卡方检验	1	0.0006	0.98
连续调整卡方	1	0	1
Mantel-Haenszel 卡方	1	0.0006	0.98
Phi 系数		0.0011
列联系数		0.0011
Cramer V		0.0011
Fisher 精确检验
单元格 (1,1) 频数 (F)	223
左侧 Pr <= F	0.5947
右侧 Pr >= F	0.5825
表概率 (P)	0.1772
双侧 Pr <= P	1
相对风险的估计值（行 1/行 2）
研究类型	值	95% 置信限
案例对照（优比）	1.0113	0.4188	2.4422
Cohort（Col1 风险）	1.0064	0.6082	1.6655
Cohort（Col2 风险）	0.9952	0.682	1.4522
样本大小 = 538
频数		表 - snp9b * glaucoma
百分比		snp9b	glaucoma(glaucoma)
行百分比			0	1	合计
列百分比		2	219	287	506
			40.71	53.35	94.05
			43.28	56.72
			94.4	93.79
		3	13	19	32
			2.42	3.53	5.95
			40.63	59.38
			5.6	6.21
		合计	232	306	538
			43.12	56.88	100
表“glaucoma-snp9b”的统计量
统计量	自由度	值	概率
卡方	1	0.0865	0.7686
似然比卡方检验	1	0.087	0.7681
连续调整卡方	1	0.0121	0.9123
Mantel-Haenszel 卡方	1	0.0864	0.7688
Phi 系数		0.0127
列联系数		0.0127
Cramer V		0.0127
Fisher 精确检验
单元格 (1,1) 频数 (F)	219
左侧 Pr <= F	0.6813
右侧 Pr >= F	0.4592
表概率 (P)	0.1405
双侧 Pr <= P	0.855
相对风险的估计值（行 1/行 2）
研究类型	值	95% 置信限
案例对照（优比）	1.1153	0.539	2.3074
Cohort（Col1 风险）	1.0654	0.6926	1.6387
Cohort（Col2 风险）	0.9553	0.7101	1.285
样本大小 = 538
频数		表 - snp10b * glaucoma
百分比		snp10b	glaucoma(glaucoma)
行百分比			0	1	合计
列百分比		2	227	306	533
			42.19	56.88	99.07
			42.59	57.41
			97.84	100
		3	5	0	5
			0.93	0	0.93
			100	0
			2.16	0
		合计	232	306	538
			43.12	56.88	100
表“glaucoma-snp10b”的统计量
统计量	自由度	值	概率
卡方	1	6.6567	0.0099
似然比卡方检验	1	8.4731	0.0036
连续调整卡方	1	4.5217	0.0335
Mantel-Haenszel 卡方	1	6.6443	0.0099
Phi 系数		-0.1112
列联系数		0.1106
Cramer V		-0.1112
WARNING: 50% 的单元格的期望计数
小于 5。卡方可能不是有效的检验。
Fisher 精确检验
单元格 (1,1) 频数 (F)	227
左侧 Pr <= F	0.0145
右侧 Pr >= F	1
表概率 (P)	0.0145
双侧 Pr <= P	0.0145
相对风险的估计值（行 1/行 2）
研究类型	值	95% 置信限
Cohort（Col1 风险）	0.4259	0.3859	0.47
没有计算一个或多个风险估计 - 零单元格。
样本大小 = 538
频数		表 - snp11b * glaucoma
百分比		snp11b	glaucoma(glaucoma)
行百分比			0	1	合计
列百分比		2	229	299	528
			42.57	55.58	98.14
			43.37	56.63
			98.71	97.71
		3	3	7	10
			0.56	1.3	1.86
			30	70
			1.29	2.29
		合计	232	306	538
			43.12	56.88	100
表“glaucoma-snp11b”的统计量
统计量	自由度	值	概率
卡方	1	0.7154	0.3977
似然比卡方检验	1	0.7426	0.3888
连续调整卡方	1	0.2741	0.6006
Mantel-Haenszel 卡方	1	0.7141	0.3981
Phi 系数		0.0365
列联系数		0.0364
Cramer V		0.0365
WARNING: 25% 的单元格的期望计数
小于 5。卡方可能不是有效的检验。
Fisher 精确检验
单元格 (1,1) 频数 (F)	229
左侧 Pr <= F	0.8802
右侧 Pr >= F	0.3055
表概率 (P)	0.1857
双侧 Pr <= P	0.5265
相对风险的估计值（行 1/行 2）
研究类型	值	95% 置信限
案例对照（优比）	1.7871	0.4571	6.9866
Cohort（Col1 风险）	1.4457	0.5581	3.7447
Cohort（Col2 风险）	0.809	0.5355	1.2221
样本大小 = 538
频数		表 - snp12b * glaucoma
百分比		snp12b	glaucoma(glaucoma)
行百分比			0	1	合计
列百分比		2	230	306	536
			42.75	56.88	99.63
			42.91	57.09
			99.14	100
		3	2	0	2
			0.37	0	0.37
			100	0
			0.86	0
		合计	232	306	538
			43.12	56.88	100
表“glaucoma-snp12b”的统计量
统计量	自由度	值	概率
卡方	1	2.6478	0.1037
似然比卡方检验	1	3.3743	0.0662
连续调整卡方	1	0.8317	0.3618
Mantel-Haenszel 卡方	1	2.6429	0.104
Phi 系数		-0.0702
列联系数		0.07
Cramer V		-0.0702
WARNING: 50% 的单元格的期望计数
小于 5。卡方可能不是有效的检验。
Fisher 精确检验
单元格 (1,1) 频数 (F)	230
左侧 Pr <= F	0.1855
右侧 Pr >= F	1
表概率 (P)	0.1855
双侧 Pr <= P	0.1855
相对风险的估计值（行 1/行 2）
研究类型	值	95% 置信限
Cohort（Col1 风险）	0.4291	0.3892	0.4731
没有计算一个或多个风险估计 - 零单元格。
样本大小 = 538
SAS 系统
GLM 过程
分类水平信息
分类	水平	值
snp1b	3	1 2 3
以下对象分析的数据: ODaxis
读取的观测数	538
使用的观测数	218
以下对象分析的数据: OSaxis
读取的观测数	538
使用的观测数	212
以下对象分析的数据: ODanter
读取的观测数	538
使用的观测数	214
以下对象分析的数据: OSanter
读取的观测数	538
使用的观测数	208
以下对象分析的数据: ODlens
读取的观测数	538
使用的观测数	210
以下对象分析的数据: OSLens
读取的观测数	538
使用的观测数	205
以下对象分析的数据: RDS
读取的观测数	538
使用的观测数	472
以下对象分析的数据: LDS
读取的观测数	538
使用的观测数	487
Note:	Variables in each group are consistent with respect to the presence or absence of missing values.
每个位点分别做两只眼睛的 axis anter lens ds 各个基因型的差异分析
snp1
GLM 过程
因变量: ODaxis OD axis length
源	自由度	平方和	均方	F 值	Pr > F
模型	2	1.56955	0.784777	1.34	0.2652
误差	215	126.333	0.587596
校正合计	217	127.903
R 方	变异系数	均方根误差	ODaxis 均值
0.012271	3.46148	0.766548	22.1451
源	自由度	I 型 平方和	均方	F 值	Pr > F
snp1b	2	1.56955	0.784777	1.34	0.2652
源	自由度	III 型 平方和	均方	F 值	Pr > F
snp1b	2	1.56955	0.784777	1.34	0.2652
SAS 系统
GLM 过程
SAS 系统
GLM 过程
Student-Newman-Keuls Test for ODaxis
Note:	This test controls the Type I experimentwise error rate under the complete null hypothesis but not under partial null hypotheses.
Alpha	0.05
Error Degrees of Freedom	215
Error Mean Square	0.587596
Harmonic Mean of Cell Sizes	34.1172
Note:	Cell sizes are not equal.
Number of Means	2	3
Critical Range	0.36582	0.438017
具有相同字母的均值稍有不同。
SNK 分组	均值	N	snp1b
A	22.4107	15	3
A
A	22.1605	129	1
A
A	22.0645	74	2
SAS 系统
GLM 过程
以下对象的水平:	N	ODaxis		三个基因型的均值和标准差
snp1b		均值	标准差
1	129	22.1605	0.800086
2	74	22.0645	0.701859
3	15	22.4107	0.776222
SAS 系统
GLM 过程
因变量: OSaxis OS axis length
源	自由度	平方和	均方	F 值	Pr > F
模型	2	0.478263	0.239131	0.42	0.6547
误差	209	117.736	0.56333
校正合计	211	118.214
R 方	变异系数	均方根误差	OSaxis 均值
0.004046	3.38879	0.750553	22.1481
源	自由度	I 型 平方和	均方	F 值	Pr > F
snp1b	2	0.478263	0.239132	0.42	0.6547
源	自由度	III 型 平方和	均方	F 值	Pr > F
snp1b	2	0.478263	0.239132	0.42	0.6547
SAS 系统
GLM 过程
SAS 系统
GLM 过程
Student-Newman-Keuls Test for OSaxis
Note:	This test controls the Type I experimentwise error rate under the complete null hypothesis but not under partial null hypotheses.
Alpha	0.05
Error Degrees of Freedom	209
Error Mean Square	0.56333
Harmonic Mean of Cell Sizes	33.9252
Note:	Cell sizes are not equal.
Number of Means	2	3
Critical Range	0.359257	0.430175
具有相同字母的均值稍有不同。
SNK 分组	均值	N	snp1b
A	22.3053	15	3
A
A	22.1515	124	1
A
A	22.11	73	2
SAS 系统
GLM 过程
以下对象的水平:	N	OSaxis
snp1b		均值	标准差
1	124	22.1515	0.750629
2	73	22.11	0.745971
3	15	22.3053	0.773045
SAS 系统
GLM 过程
因变量: ODanter OD anterior chamber depth
源	自由度	平方和	均方	F 值	Pr > F
模型	2	0.0919592	0.0459796	0.66	0.5171
误差	211	14.6662	0.069508
校正合计	213	14.7581
R 方	变异系数	均方根误差	ODanter 均值
0.006231	10.6513	0.263644	2.47523
源	自由度	I 型 平方和	均方	F 值	Pr > F
snp1b	2	0.0919592	0.0459796	0.66	0.5171
源	自由度	III 型 平方和	均方	F 值	Pr > F
snp1b	2	0.0919592	0.0459796	0.66	0.5171
SAS 系统
GLM 过程
SAS 系统
GLM 过程
Student-Newman-Keuls Test for ODanter
Note:	This test controls the Type I experimentwise error rate under the complete null hypothesis but not under partial null hypotheses.
Alpha	0.05
Error Degrees of Freedom	211
Error Mean Square	0.069508
Harmonic Mean of Cell Sizes	34.0659
Note:	Cell sizes are not equal.
Number of Means	2	3
Critical Range	0.125927	0.150783
具有相同字母的均值稍有不同。
SNK 分组	均值	N	snp1b
A	2.53667	15	3
A
A	2.48032	124	1
A
A	2.45453	75	2
SAS 系统
GLM 过程
以下对象的水平:	N	ODanter
snp1b		均值	标准差
1	124	2.48032	0.258928
2	75	2.45453	0.270586
3	15	2.53667	0.267493
SAS 系统
GLM 过程
因变量: OSanter OS anterior chamber depth
源	自由度	平方和	均方	F 值	Pr > F
模型	2	0.0190278	0.00951389	0.16	0.8535
误差	205	12.3047	0.0600231
校正合计	207	12.3238
R 方	变异系数	均方根误差	OSanter 均值
0.001544	10.0596	0.244996	2.43543
源	自由度	I 型 平方和	均方	F 值	Pr > F
snp1b	2	0.0190278	0.00951389	0.16	0.8535
源	自由度	III 型 平方和	均方	F 值	Pr > F
snp1b	2	0.0190278	0.00951389	0.16	0.8535
SAS 系统
GLM 过程
SAS 系统
GLM 过程
Student-Newman-Keuls Test for OSanter
Note:	This test controls the Type I experimentwise error rate under the complete null hypothesis but not under partial null hypotheses.
Alpha	0.05
Error Degrees of Freedom	205
Error Mean Square	0.060023
Harmonic Mean of Cell Sizes	33.7762
Note:	Cell sizes are not equal.
Number of Means	2	3
Critical Range	0.117541	0.140747
具有相同字母的均值稍有不同。
SNK 分组	均值	N	snp1b
A	2.452	15	3
A
A	2.44542	72	2
A
A	2.42744	121	1
SAS 系统
GLM 过程
以下对象的水平:	N	OSanter
snp1b		均值	标准差
1	121	2.42744	0.240474
2	72	2.44542	0.263818
3	15	2.452	0.173995
SAS 系统
GLM 过程
因变量: ODlens OD lens thick
源	自由度	平方和	均方	F 值	Pr > F
模型	2	0.0143313	0.00716564	0.04	0.9648
误差	207	41.4064	0.200031
校正合计	209	41.4207
R 方	变异系数	均方根误差	ODlens 均值
0.000346	9.03984	0.447248	4.94752
源	自由度	I 型 平方和	均方	F 值	Pr > F
snp1b	2	0.0143313	0.00716564	0.04	0.9648
源	自由度	III 型 平方和	均方	F 值	Pr > F
snp1b	2	0.0143313	0.00716564	0.04	0.9648
SAS 系统
GLM 过程
SAS 系统
GLM 过程
Student-Newman-Keuls Test for ODlens
Note:	This test controls the Type I experimentwise error rate under the complete null hypothesis but not under partial null hypotheses.
Alpha	0.05
Error Degrees of Freedom	207
Error Mean Square	0.200031
Harmonic Mean of Cell Sizes	33.7259
Note:	Cell sizes are not equal.
Number of Means	2	3
Critical Range	0.214722	0.257112
具有相同字母的均值稍有不同。
SNK 分组	均值	N	snp1b
A	4.9591	70	2
A
A	4.9421	125	1
A
A	4.9387	15	3
SAS 系统
GLM 过程
以下对象的水平:	N	ODlens
snp1b		均值	标准差
1	125	4.94208	0.441183
2	70	4.95914	0.447757
3	15	4.93867	0.495492
SAS 系统
GLM 过程
因变量: OSLens OS Lens thick
源	自由度	平方和	均方	F 值	Pr > F
模型	2	0.10637	0.0531851	0.33	0.7191
误差	202	32.5224	0.161002
校正合计	204	32.6288
R 方	变异系数	均方根误差	OSLens 均值
0.00326	8.13284	0.401251	4.93371
源	自由度	I 型 平方和	均方	F 值	Pr > F
snp1b	2	0.10637	0.0531851	0.33	0.7191
源	自由度	III 型 平方和	均方	F 值	Pr > F
snp1b	2	0.10637	0.0531851	0.33	0.7191
SAS 系统
GLM 过程
SAS 系统
GLM 过程
Student-Newman-Keuls Test for OSLens
Note:	This test controls the Type I experimentwise error rate under the complete null hypothesis but not under partial null hypotheses.
Alpha	0.05
Error Degrees of Freedom	202
Error Mean Square	0.161002
Harmonic Mean of Cell Sizes	33.4936
Note:	Cell sizes are not equal.
Number of Means	2	3
Critical Range	0.193334	0.231509
具有相同字母的均值稍有不同。
SNK 分组	均值	N	snp1b
A	4.95221	122	1
A
A	4.90941	68	2
A
A	4.89333	15	3
SAS 系统
GLM 过程
以下对象的水平:	N	OSLens
snp1b		均值	标准差
1	122	4.95221	0.400292
2	68	4.90941	0.412625
3	15	4.89333	0.351195
SAS 系统
GLM 过程
因变量: RDS RDS
源	自由度	平方和	均方	F 值	Pr > F
模型	2	3.80037	1.90018	1.06	0.3481
误差	469	842.605	1.7966
校正合计	471	846.406
R 方	变异系数	均方根误差	RDS 均值
0.00449	299.199	1.34037	0.447987
源	自由度	I 型 平方和	均方	F 值	Pr > F
snp1b	2	3.80037	1.90018	1.06	0.3481
源	自由度	III 型 平方和	均方	F 值	Pr > F
snp1b	2	3.80037	1.90018	1.06	0.3481
SAS 系统
GLM 过程
SAS 系统
GLM 过程
Student-Newman-Keuls Test for RDS
Note:	This test controls the Type I experimentwise error rate under the complete null hypothesis but not under partial null hypotheses.
Alpha	0.05
Error Degrees of Freedom	469
Error Mean Square	1.7966
Harmonic Mean of Cell Sizes	71.8223
Note:	Cell sizes are not equal.
Number of Means	2	3
Critical Range	0.439523	0.525892
具有相同字母的均值稍有不同。
SNK 分组	均值	N	snp1b
A	0.75	31	3
A
A	0.4789	173	2
A
A	0.3931	268	1
SAS 系统
GLM 过程
以下对象的水平:	N	RDS
snp1b		均值	标准差
1	268	0.393097	1.2327
2	173	0.478902	1.38647
3	31	0.75	1.88193
SAS 系统
GLM 过程
因变量: LDS LDS
源	自由度	平方和	均方	F 值	Pr > F
模型	2	0.0806996	0.0403498	0.02	0.9804
误差	484	986.845	2.03894
校正合计	486	986.926
R 方	变异系数	均方根误差	LDS 均值
8.2e-05	279.949	1.42791	0.510062
源	自由度	I 型 平方和	均方	F 值	Pr > F
snp1b	2	0.0806996	0.0403498	0.02	0.9804
源	自由度	III 型 平方和	均方	F 值	Pr > F
snp1b	2	0.0806996	0.0403498	0.02	0.9804
SAS 系统
GLM 过程
SAS 系统
GLM 过程
Student-Newman-Keuls Test for LDS
Note:	This test controls the Type I experimentwise error rate under the complete null hypothesis but not under partial null hypotheses.
Alpha	0.05
Error Degrees of Freedom	484
Error Mean Square	2.03894
Harmonic Mean of Cell Sizes	70.365
Note:	Cell sizes are not equal.
Number of Means	2	3
Critical Range	0.473014	0.565953
具有相同字母的均值稍有不同。
SNK 分组	均值	N	snp1b
A	0.55	30	3
A
A	0.5137	284	1
A
A	0.4971	173	2
SAS 系统
GLM 过程
以下对象的水平:	N	LDS
snp1b		均值	标准差
1	284	0.513732	1.43535
2	173	0.49711	1.26128
3	30	0.55	2.11868
snp2
SAS 系统
GLM 过程
分类水平信息
分类	水平	值
snp2b	3	1 2 3
以下对象分析的数据: ODaxis
读取的观测数	538
使用的观测数	218
以下对象分析的数据: OSaxis
读取的观测数	538
使用的观测数	212
以下对象分析的数据: ODanter
读取的观测数	538
使用的观测数	214
以下对象分析的数据: OSanter
读取的观测数	538
使用的观测数	208
以下对象分析的数据: ODlens
读取的观测数	538
使用的观测数	210
以下对象分析的数据: OSLens
读取的观测数	538
使用的观测数	205
以下对象分析的数据: RDS
读取的观测数	538
使用的观测数	472
以下对象分析的数据: LDS
读取的观测数	538
使用的观测数	487
Note:	Variables in each group are consistent with respect to the presence or absence of missing values.
SAS 系统
GLM 过程
因变量: ODaxis OD axis length
源	自由度	平方和	均方	F 值	Pr > F
模型	2	1.56626	0.783131	1.33	0.2659
误差	215	126.336	0.587611
校正合计	217	127.903
R 方	变异系数	均方根误差	ODaxis 均值
0.012246	3.46152	0.766558	22.1451
源	自由度	I 型 平方和	均方	F 值	Pr > F
snp2b	2	1.56626	0.783131	1.33	0.2659
源	自由度	III 型 平方和	均方	F 值	Pr > F
snp2b	2	1.56626	0.783131	1.33	0.2659
SAS 系统
GLM 过程
SAS 系统
GLM 过程
Student-Newman-Keuls Test for ODaxis
Note:	This test controls the Type I experimentwise error rate under the complete null hypothesis but not under partial null hypotheses.
Alpha	0.05
Error Degrees of Freedom	215
Error Mean Square	0.587611
Harmonic Mean of Cell Sizes	15.8689
Note:	Cell sizes are not equal.
Number of Means	2	3
Critical Range	0.536396	0.642257
具有相同字母的均值稍有不同。
SNK 分组	均值	N	snp2b
A	22.1934	148	1
A
A	22.0684	64	2
A
A	21.77	6	3
SAS 系统
GLM 过程
以下对象的水平:	N	ODaxis
snp2b		均值	标准差
1	148	22.1934	0.779257
2	64	22.0684	0.743094
3	6	21.77	0.67587
SAS 系统
GLM 过程
因变量: OSaxis OS axis length
源	自由度	平方和	均方	F 值	Pr > F
模型	2	1.21385	0.606927	1.08	0.3401
误差	209	117	0.55981
校正合计	211	118.214
R 方	变异系数	均方根误差	OSaxis 均值
0.010268	3.37819	0.748205	22.1481
源	自由度	I 型 平方和	均方	F 值	Pr > F
snp2b	2	1.21385	0.606927	1.08	0.3401
源	自由度	III 型 平方和	均方	F 值	Pr > F
snp2b	2	1.21385	0.606927	1.08	0.3401
SAS 系统
GLM 过程
SAS 系统
GLM 过程
Student-Newman-Keuls Test for OSaxis
Note:	This test controls the Type I experimentwise error rate under the complete null hypothesis but not under partial null hypotheses.
Alpha	0.05
Error Degrees of Freedom	209
Error Mean Square	0.55981
Harmonic Mean of Cell Sizes	15.7931
Note:	Cell sizes are not equal.
Number of Means	2	3
Critical Range	0.524895	0.62851
具有相同字母的均值稍有不同。
SNK 分组	均值	N	snp2b
A	22.1923	145	1
A
A	22.0739	61	2
A
A	21.8333	6	3
SAS 系统
GLM 过程
以下对象的水平:	N	OSaxis
snp2b		均值	标准差
1	145	22.1923	0.757712
2	61	22.0739	0.723538
3	6	21.8333	0.763614
SAS 系统
GLM 过程
因变量: ODanter OD anterior chamber depth
源	自由度	平方和	均方	F 值	Pr > F
模型	2	0.172861	0.0864304	1.25	0.2885
误差	211	14.5853	0.0691245
校正合计	213	14.7581
R 方	变异系数	均方根误差	ODanter 均值
0.011713	10.6218	0.262915	2.47523
源	自由度	I 型 平方和	均方	F 值	Pr > F
snp2b	2	0.172861	0.0864304	1.25	0.2885
源	自由度	III 型 平方和	均方	F 值	Pr > F
snp2b	2	0.172861	0.0864304	1.25	0.2885
SAS 系统
GLM 过程
SAS 系统
GLM 过程
Student-Newman-Keuls Test for ODanter
Note:	This test controls the Type I experimentwise error rate under the complete null hypothesis but not under partial null hypotheses.
Alpha	0.05
Error Degrees of Freedom	211
Error Mean Square	0.069125
Harmonic Mean of Cell Sizes	15.819
Note:	Cell sizes are not equal.
Number of Means	2	3
Critical Range	0.184284	0.220659
具有相同字母的均值稍有不同。
SNK 分组	均值	N	snp2b
A	2.51532	62	2
A
A	2.46185	146	1
A
A	2.38667	6	3
SAS 系统
GLM 过程
以下对象的水平:	N	ODanter
snp2b		均值	标准差
1	146	2.46185	0.258497
2	62	2.51532	0.278448
3	6	2.38667	0.182611
SAS 系统
GLM 过程
因变量: OSanter OS anterior chamber depth
源	自由度	平方和	均方	F 值	Pr > F
模型	2	0.156639	0.0783197	1.32	0.2695
误差	205	12.1671	0.0593518
校正合计	207	12.3238
R 方	变异系数	均方根误差	OSanter 均值
0.01271	10.0032	0.243622	2.43543
源	自由度	I 型 平方和	均方	F 值	Pr > F
snp2b	2	0.156639	0.0783197	1.32	0.2695
源	自由度	III 型 平方和	均方	F 值	Pr > F
snp2b	2	0.156639	0.0783197	1.32	0.2695
SAS 系统
GLM 过程
SAS 系统
GLM 过程
Student-Newman-Keuls Test for OSanter
Note:	This test controls the Type I experimentwise error rate under the complete null hypothesis but not under partial null hypotheses.
Alpha	0.05
Error Degrees of Freedom	205
Error Mean Square	0.059352
Harmonic Mean of Cell Sizes	15.7189
Note:	Cell sizes are not equal.
Number of Means	2	3
Critical Range	0.171333	0.205159
具有相同字母的均值稍有不同。
SNK 分组	均值	N	snp2b
A	2.47569	58	2
A
A	2.42257	144	1
A
A	2.355	6	3
SAS 系统
GLM 过程
以下对象的水平:	N	OSanter
snp2b		均值	标准差
1	144	2.42257	0.237109
2	58	2.47569	0.2605
3	6	2.355	0.227838
SAS 系统
GLM 过程
因变量: ODlens OD lens thick
源	自由度	平方和	均方	F 值	Pr > F
模型	2	0.93633	0.468165	2.39	0.0938
误差	207	40.4844	0.195577
校正合计	209	41.4207
R 方	变异系数	均方根误差	ODlens 均值
0.022605	8.93863	0.442241	4.94752
源	自由度	I 型 平方和	均方	F 值	Pr > F
snp2b	2	0.93633	0.468165	2.39	0.0938
源	自由度	III 型 平方和	均方	F 值	Pr > F
snp2b	2	0.93633	0.468165	2.39	0.0938
SAS 系统
GLM 过程
SAS 系统
GLM 过程
Student-Newman-Keuls Test for ODlens
Note:	This test controls the Type I experimentwise error rate under the complete null hypothesis but not under partial null hypotheses.
Alpha	0.05
Error Degrees of Freedom	207
Error Mean Square	0.195577
Harmonic Mean of Cell Sizes	15.7851
Note:	Cell sizes are not equal.
Number of Means	2	3
Critical Range	0.310345	0.371613
具有相同字母的均值稍有不同。
SNK 分组	均值	N	snp2b
A	5.0083	6	3
A
A	4.9894	143	1
A
A	4.8433	61	2
SAS 系统
GLM 过程
以下对象的水平:	N	ODlens
snp2b		均值	标准差
1	143	4.98944	0.459457
2	61	4.84328	0.405404
3	6	5.00833	0.35969
SAS 系统
GLM 过程
因变量: OSLens OS Lens thick
源	自由度	平方和	均方	F 值	Pr > F
模型	2	0.146668	0.0733338	0.46	0.6344
误差	202	32.4821	0.160803
校正合计	204	32.6288
R 方	变异系数	均方根误差	OSLens 均值
0.004495	8.1278	0.401002	4.93371
源	自由度	I 型 平方和	均方	F 值	Pr > F
snp2b	2	0.146668	0.0733338	0.46	0.6344
源	自由度	III 型 平方和	均方	F 值	Pr > F
snp2b	2	0.146668	0.0733338	0.46	0.6344
SAS 系统
GLM 过程
SAS 系统
GLM 过程
Student-Newman-Keuls Test for OSLens
Note:	This test controls the Type I experimentwise error rate under the complete null hypothesis but not under partial null hypotheses.
Alpha	0.05
Error Degrees of Freedom	202
Error Mean Square	0.160803
Harmonic Mean of Cell Sizes	15.7068
Note:	Cell sizes are not equal.
Number of Means	2	3
Critical Range	0.282147	0.337859
具有相同字母的均值稍有不同。
SNK 分组	均值	N	snp2b
A	4.96	6	3
A
A	4.9501	141	1
A
A	4.8912	58	2
SAS 系统
GLM 过程
以下对象的水平:	N	OSLens
snp2b		均值	标准差
1	141	4.95007	0.399425
2	58	4.89121	0.401052
3	6	4.96	0.442357
SAS 系统
GLM 过程
因变量: RDS RDS
源	自由度	平方和	均方	F 值	Pr > F
模型	2	5.48324	2.74162	1.53	0.2178
误差	469	840.923	1.79301
校正合计	471	846.406
R 方	变异系数	均方根误差	RDS 均值
0.006478	298.9	1.33903	0.447987
源	自由度	I 型 平方和	均方	F 值	Pr > F
snp2b	2	5.48324	2.74162	1.53	0.2178
源	自由度	III 型 平方和	均方	F 值	Pr > F
snp2b	2	5.48324	2.74162	1.53	0.2178
SAS 系统
GLM 过程
SAS 系统
GLM 过程
Student-Newman-Keuls Test for RDS
Note:	This test controls the Type I experimentwise error rate under the complete null hypothesis but not under partial null hypotheses.
Alpha	0.05
Error Degrees of Freedom	469
Error Mean Square	1.79301
Harmonic Mean of Cell Sizes	49.4612
Note:	Cell sizes are not equal.
Number of Means	2	3
Critical Range	0.529108	0.633081
具有相同字母的均值稍有不同。
SNK 分组	均值	N	snp2b
A	0.825	20	3
A
A	0.4795	319	1
A
A	0.3158	133	2
SAS 系统
GLM 过程
以下对象的水平:	N	RDS
snp2b		均值	标准差
1	319	0.479467	1.33998
2	133	0.315789	1.3429
3	20	0.825	1.29549
SAS 系统
GLM 过程
因变量: LDS LDS
源	自由度	平方和	均方	F 值	Pr > F
模型	2	0.0282071	0.0141036	0.01	0.9931
误差	484	986.897	2.03904
校正合计	486	986.926
R 方	变异系数	均方根误差	LDS 均值
2.9e-05	279.957	1.42795	0.510062
源	自由度	I 型 平方和	均方	F 值	Pr > F
snp2b	2	0.0282072	0.0141036	0.01	0.9931
源	自由度	III 型 平方和	均方	F 值	Pr > F
snp2b	2	0.0282072	0.0141036	0.01	0.9931
SAS 系统
GLM 过程
SAS 系统
GLM 过程
Student-Newman-Keuls Test for LDS
Note:	This test controls the Type I experimentwise error rate under the complete null hypothesis but not under partial null hypotheses.
Alpha	0.05
Error Degrees of Freedom	484
Error Mean Square	2.03904
Harmonic Mean of Cell Sizes	45.7746
Note:	Cell sizes are not equal.
Number of Means	2	3
Critical Range	0.586478	0.701711
具有相同字母的均值稍有不同。
SNK 分组	均值	N	snp2b
A	0.5141	145	2
A
A	0.5103	324	1
A
A	0.4722	18	3
SAS 系统
GLM 过程
以下对象的水平:	N	LDS
snp2b		均值	标准差
1	324	0.51034	1.4002
2	145	0.514138	1.5341
3	18	0.472222	0.931037
snp3	以下类推，换了基因型 就有下面的这种
GLM 过程
分类水平信息
分类	水平	值
snp3b	3	1 2 3
以下对象分析的数据: ODaxis
读取的观测数	538
使用的观测数	218
以下对象分析的数据: OSaxis
读取的观测数	538
使用的观测数	212
以下对象分析的数据: ODanter
读取的观测数	538
使用的观测数	214
以下对象分析的数据: OSanter
读取的观测数	538
使用的观测数	208
以下对象分析的数据: ODlens
读取的观测数	538
使用的观测数	210
以下对象分析的数据: OSLens
读取的观测数	538
使用的观测数	205
以下对象分析的数据: RDS
读取的观测数	538
使用的观测数	472
[truncated: 3,454 more rows]
